# Supplementary material for: Therapeutic targeting of the eIF4E cap-binding domain reveals control of lineage fate in prostate cancer
Source: J Clin Invest. 2026 Apr 14;136(12):e199838. doi: 10.1172/JCI199838 (PMC13262746; doi:10.1172/JCI199838)
Supplement: Supplemental table 1 [file jci-136-199838-s109.xlsx]

## Sheet: HPG-TMT_6h_PF-vsDMSO-down
gene	Log2Fc	p value
AAMP	-0.17085	0.0248295
ABRACL	-0.905713	0.0242813
ABTB2	-0.227046	0.0392448
ACACA	-0.439637	0.00657844
ACACB	-0.190835	0.0327598
ACAP3	-0.335176	0.0123821
ACOT8	-0.196907	0.0147966
ACTR5	-0.149543	0.00114821
ADCK5	-0.176002	0.0339562
AHCYL2	-0.231399	0.0440872
AHI1	-0.317458	0.0489143
AIMP1	-0.261701	0.0385187
AKR7A3	-0.259091	0.0212456
ALG10	-0.31941	0.0182134
ALKBH8	-0.140809	0.00554947
ALMS1	-0.440078	0.00221626
ALS2CL	-0.537926	0.00656449
AMMECR1L	-0.288048	0.00588623
ANKRD35	-0.251007	0.0219369
ANXA7	-0.228537	0.0242411
AP1S2	-0.149254	0.0207144
API5	-0.220474	0.0197822
APPBP2	-0.192809	0.0490947
ARAF	-0.162356	0.00426917
ARHGAP24	-0.149476	0.021762
ARHGAP27	-0.154111	0.0408085
ARHGAP32	-0.160788	0.0464222
ARHGAP35	-0.14253	0.0367454
ARHGEF16	-0.14965	0.0288532
ARHGEF17	-0.15628	0.00441477
ARL5B	-0.438094	0.0185812
ARL6IP4	-0.385313	0.0191938
ARMCX3	-0.160974	0.00575597
ARPC1B	-0.17858	0.0227352
ASAP2	-0.141474	0.013413
ATAT1	-0.268717	0.0438631
ATG4A	-0.451108	0.00961543
ATG5	-0.19696	0.0298885
ATP2A2	-0.210946	0.0466854
ATP2C1	-0.198648	0.0122044
ATP5F1B	-0.318208	0.0390125
AURKA	-0.166046	0.0161171
AZI2	-0.230072	0.00443721
BAZ1B	-0.192179	0.0381257
BBS2	-0.220387	0.00461792
BCCIP	-0.174436	0.0468294
BIN3	-0.276496	0.0233999
BRAP	-0.20698	0.0492366
BRCA2	-0.151897	0.0373631
BRCC3	-0.382148	0.029257
BRD9	-1.01045	0.0053674
BRF2	-0.202193	0.0460747
BRIP1	-0.182849	0.00922945
BRIX1	-0.169364	0.0192909
BUD31	-0.577368	0.0160989
C11orf98	-0.196852	0.0138049
C17orf75	-0.198083	0.0309885
C2orf42	-0.178676	0.0377473
C4orf3	-0.190198	0.012055
C9orf85	-0.481306	0.0329317
CAMSAP1	-0.201123	0.00503085
CAPN1	-0.152527	0.0312143
CAPRIN1	-0.218543	0.0152194
CARD10	-1.34698	0.0204455
CARD19	-0.436625	0.0441944
CARMIL1	-0.173636	0.0219434
CASZ1	-0.21441	0.0334885
CBX5	-0.15012	0.0487015
CCDC102A	-0.259276	0.0462136
CCDC110	-0.674186	0.000495619
CCDC144A	-0.193574	0.0172332
CCDC159	-0.548355	0.0232167
CCDC88A	-0.141425	0.0138944
CCNB1	-0.229768	0.0249772
CCT3	-0.151801	0.00520127
CDC23	-0.196898	0.00145739
CDC42BPA	-0.213077	0.0124787
CDC42BPB	-0.330735	0.0420003
CDCA8	-0.200523	0.00321914
CDSN	-0.835741	0.0239061
CDT1	-0.202982	0.0104658
CEBPB	-0.593381	0.0388872
CENPB	-0.26327	0.00783929
CENPQ	-0.428986	0.0224704
CEP55	-0.144091	0.0131016
CGN	-0.343313	0.00857677
CHTF18	-0.159579	0.0116792
CISD3	-0.147345	0.0455415
CIT	-0.210304	0.0261649
CLCA3P	-0.333721	0.0428527
CLK1	-0.17209	0.0403427
CLK3	-0.201265	0.0194292
CMTR1	-0.169565	0.000807604
CNN3	-0.251864	0.0361347
CNP	-0.184854	0.00817384
COG6	-0.15002	0.0443374
COMT	-0.245981	0.0397714
COPA	-0.15143	0.0101104
COQ2	-0.572018	0.00162181
COQ8A	-0.342336	0.00847028
CORO1A	-0.144699	0.0188085
COX5B	-0.242119	0.0395787
CPAMD8	-0.234453	0.0365046
CPT1A	-0.159283	0.0360355
CREB3L4	-0.261599	0.0432344
CRIP2	-0.264924	0.0292733
CSNK2B	-0.199528	0.0330627
CSPP1	-0.225855	0.0120638
CST3	-0.217984	0.0108164
CSTA	-0.544417	0.00687849
CSTF1	-0.247848	0.0307326
CSTF3	-0.177413	0.00428895
CTNND1	-0.1837	0.0158003
CTPS1	-0.288386	0.00703607
CTSB	-0.246576	0.0181874
CTU2	-0.198709	0.00810727
CUL9	-0.241159	0.0326035
CYB561D2	-0.413542	0.029734
CYCS	-0.359304	0.00651447
DCLRE1A	-0.306641	0.0285003
DCP1A	-0.175824	0.0483193
DDB2	-0.161898	0.00493521
DDX11L8	-0.145667	0.0202649
DDX17	-0.174104	0.00578195
DDX19A	-0.465841	0.0355187
DDX3X	-0.177262	0.00730686
DECR2	-0.151431	0.0145038
DENND11	-0.183021	0.0291004
DENND4A	-0.181413	0.0288906
DGKA	-0.238067	0.0348762
DHCR24	-0.257328	0.0144453
DHRSX	-0.301271	0.013358
DHX30	-0.162522	0.0157308
DIPK1A	-0.323073	0.0017968
DNAH10	-0.235394	0.0161645
DNAJA3	-0.150188	0.0495606
DNAJB1	-1.11891	0.0476504
DNALI1	-0.199904	0.0143594
DNMT3A	-0.249409	0.0433308
DOCK10	-0.196631	0.0015372
DPY19L4	-0.276998	0.0457674
DSG1	-0.517632	0.0387596
DSN1	-0.168871	0.00979065
DSP	-0.262923	0.00578357
DTX3L	-0.346317	0.0103444
DYNC1H1	-0.145427	0.00169159
ECD	-0.162716	0.000605422
ECI2	-0.719545	0.0291612
EDF1	-0.576191	0.0157542
EEF1A1	-0.178014	0.0130845
EFCAB14	-0.288353	0.0299215
EGLN1	-0.18217	0.034761
EIF2B3	-0.1783	0.0111731
EIF2B4	-0.475188	0.0261044
EIF3D	-0.231173	0.046412
EIF3E	-0.252894	0.0455506
EIF4G1	-0.28081	0.02065
EIF5	-0.276677	0.0383283
ELAC2	-0.15299	0.0255775
ELF3	-0.58406	0.0113018
EML3	-0.157152	0.0025828
EMX2	-0.46214	0.0397026
ERCC8	-0.331103	0.0157836
ERVFRD-1	-0.940865	0.0177375
ESRP1	-0.169461	0.00375176
ESYT2	-0.151859	0.0054258
EXD1	-0.176114	0.0189429
EXOC1	-0.208738	0.00581674
EXOC2	-0.205777	0.00607103
F13A1	-0.726522	0.0424624
F2	-0.295343	0.00484523
FAM193B	-0.296943	0.0459757
FAM199X	-2.81377	9.38344e-06
FAM76A	-0.493862	0.0263987
FAM83D	-0.214222	0.00133189
FAM83F	-0.467853	0.0108659
FAM98A	-0.27089	0.00704635
FBP1	-0.226375	0.0360114
FBXL20	-0.150635	0.0201465
FBXW5	-0.189895	0.0361727
FEM1B	-0.13814	0.0139775
FEN1	-0.314964	0.000465122
FERMT2	-0.149751	0.0288245
FGD4	-0.144898	0.0237514
FIGNL1	-0.173725	0.0224564
FLG2	-0.336094	0.00374711
FLII	-0.466622	0.00508284
FOSB	-0.397494	0.0154759
FPGS	-0.257034	0.00635891
FRA10AC1	-0.181549	0.0333205
FRMD5	-0.421725	0.0360884
GALE	-0.260958	0.0242071
GALK2	-0.237953	0.032205
GARRE1	-0.205714	0.0263761
GATM	-0.167845	0.0164023
GCDH	-0.193113	0.0377215
GEMIN6	-0.146802	0.0207631
GET1	-0.87415	0.00602602
GFUS	-0.162817	0.013803
GNL1	-0.154305	0.011528
GNL3L	-0.18285	0.00106425
GPS1	-0.201888	0.023105
GRB7	-0.145414	0.00959883
GRPEL2	-0.297325	0.00791533
GRWD1	-0.169448	0.0223478
GSK3A	-0.209752	0.0161426
GSTCD	-0.288657	0.0122317
GTDC1	-0.306591	0.013492
GTSE1	-0.187279	0.0152809
H1-0	-0.493644	0.0140656
H1-2	-0.471767	0.0401554
H1-3	-0.507802	0.00228999
H1-4	-0.45875	0.0226432
H1-5	-0.712772	0.0126761
H2AC20	-0.474849	0.0236076
HADHA	-0.202479	0.0300075
HAT1	-0.323864	0.00481145
HDHD5	-0.231132	0.0395467
HEATR6	-0.191811	0.00498555
HECA	-0.180158	0.0335436
HECTD3	-0.210074	0.000971903
HIGD2A	-0.276601	0.0139552
HMMR	-0.231424	0.00622671
HNRNPA0	-0.460232	0.00594096
HNRNPH3	-0.210569	0.0379027
HOXB4	-0.253502	0.0193693
HPS3	-0.149116	0.0462936
HPS5	-0.153289	0.00463225
HPS6	-0.202011	0.00505638
HSDL2	-0.215331	0.00171977
HTRA2	-0.283654	0.00868041
IARS2	-0.342589	0.0148017
ICE2	-0.205692	0.00454331
IFI44	-0.218801	0.010157
IFI44L	-0.251171	0.00490557
IFIT1	-0.152288	0.0213808
IFT22	-0.307633	0.0414653
IK	-0.150631	0.0133536
IL12RB1	-0.588127	0.026191
IMMP1L	-0.234577	0.00834489
INPP4A	-0.17794	0.000170332
INPP5A	-0.181401	0.0199374
INSR	-0.168317	0.0392912
INTS6	-0.179937	0.0415879
IP6K1	-0.180201	0.0430877
IRAK1	-0.224798	0.0175676
IRF9	-0.355938	0.0135631
IWS1	-0.401298	0.00565595
JADE2	-0.309819	0.00449171
JAGN1	-0.223833	0.0183085
JARID2	-0.227109	0.048727
JUNB	-0.193362	0.00192487
KATNAL1	-0.1604	0.0142132
KCTD18	-0.204462	0.0124885
KIAA0586	-0.196617	0.0108821
KIF18A	-0.158038	0.0130104
KIF20B	-1.02806	0.00554117
KIF4A	-0.450028	0.00395031
KIFAP3	-0.167042	0.0382981
KIN	-0.200175	0.00610093
KLF4	-0.405871	0.0203173
KLHL24	-0.174705	0.0129031
KLHL25	-0.242879	0.0489953
KLHL8	-0.179235	0.00872275
KPRP	-0.824297	0.0252152
KRT1	-0.973848	0.00716356
KRT10	-0.887825	0.0264
KRT14	-0.726651	0.00893087
KRT16	-0.887461	0.0284249
KRT2	-0.839291	0.019251
KRT27	-1.3927	0.00492604
KRT5	-0.799606	0.0144644
KRT6A	-0.827899	0.0368978
KRT6B	-1.03773	0.0227709
KRT71	-1.46968	0.000545845
KRT77	-0.976677	0.0164169
KRT78	-0.568554	0.0248564
KRT82	-0.635904	0.0233059
KRT9	-0.852609	0.0125076
LAD1	-0.238192	0.0214509
LATS1	-0.166422	0.0458082
LCK	-0.144935	0.0317892
LENG9	-0.189162	0.0217339
LIG1	-0.146889	0.002312
LIG3	-0.203955	0.00721239
LIN37	-0.270456	0.0434613
LLGL2	-0.16278	0.00549595
LMCD1	-0.233446	0.00222174
LMF2	-0.341906	0.0125272
LMO4	-0.296056	0.00186917
LORICRIN	-0.993845	0.0398788
LPGAT1	-0.19391	0.0495276
LRRC1	-0.238428	0.0336329
LRRC58	-0.216697	0.0322583
LSM4	-0.217016	0.00335239
LTN1	-0.203322	0.0253028
LYN	-0.235232	0.00568005
LZTS2	-0.198839	0.0187564
LZTS3	-0.183276	0.0390676
MACROD1	-0.252146	0.0329251
MAEA	-0.160568	0.0417459
MAFK	-0.66065	0.0206777
MAGEA12	-0.184445	0.046345
MAOA	-0.542402	0.0454432
MAP1S	-0.144565	0.00315001
MAP2K2	-0.188463	0.00777203
MAP2K3	-0.156421	0.00621813
MAP3K20	-0.175535	0.0166242
MAP3K6	-0.14603	0.00851919
MAP4K2	-0.217478	0.00491009
MAP4K3	-0.169319	0.000120579
MAP4K4	-0.198892	0.0058446
MARVELD2	-0.183164	0.0165376
MCCC1	-0.526825	0.00326247
MCPH1	-0.16797	0.0361835
MED18	-0.142305	0.0465565
MED23	-0.183483	0.0319829
MEF2C	-0.431747	0.0149691
METAP1	-0.389103	0.0404951
METTL7A	-0.154297	0.0202297
MFF	-0.239744	0.0123755
MFN2	-0.21969	0.00978423
MICALL2	-0.185628	0.0298979
MICU1	-0.145629	0.0232614
MICU2	-0.353539	0.00380063
MIDN	-0.390086	0.00420559
MIOS	-0.151758	0.00781002
MKNK1	-0.184202	0.00644008
MLC1	-0.756977	0.0166559
MLH3	-0.309719	0.0194439
MLLT6	-0.206165	0.00554282
MMP14	-0.221859	0.00129825
MMP20	-0.490369	0.04934
MOV10L1	-0.249131	0.0102272
MPHOSPH9	-0.239957	0.00633913
MPPE1	-0.228454	0.00694114
MPRIP	-0.401024	0.0188513
MRGBP	-0.186414	0.0078914
MRPL14	-0.26561	0.00573574
MRPL39	-0.146508	0.0222967
MTERF4	-0.203834	0.013116
MTFR1L	-0.155705	0.0367259
MTMR1	-0.210064	0.0137949
MTMR9	-0.16924	0.00964992
MTUS1	-0.192278	0.0414079
MYDGF	-0.28675	0.0108409
MYH10	-0.255635	0.00673626
MYH9	-0.324829	0.0208629
MYL6	-0.193866	0.0298042
MYLK	-0.266925	0.0450523
MYO18A	-0.309114	0.00118661
MYO1B	-0.146352	0.00613005
MYSM1	-0.178509	0.0495533
N4BP2	-0.160728	0.042558
NABP2	-0.150152	0.0423244
NACA	-0.280274	0.00564042
NAXE	-0.202497	0.01014
NCAPD3	-0.1666	0.000354784
NCOA7	-0.414562	0.0172817
NDRG4	-0.551779	0.0478407
NDUFA6	-0.263214	0.0190244
NDUFAF6	-0.179354	0.0058981
NDUFB3	-0.181108	0.0384653
NDUFB4	-0.377227	0.0190286
NDUFS6	-0.16909	0.00552502
NDUFS7	-0.149415	0.0253188
NEK4	-0.15281	0.0175983
NEK7	-0.248135	0.00474395
NEPRO	-0.190981	0.0261126
NEURL1B	-0.269727	0.0248414
NFAT5	-0.182791	0.0222959
NFIC	-0.148765	0.0456642
NHSL1	-0.2615	0.0266403
NMD3	-0.219276	0.0102124
NOSIP	-0.196142	0.0208431
NPM3	-0.191173	0.0355063
NPNT	-0.256018	0.0111092
NR2F2	-0.17185	0.0427953
NRDE2	-0.142798	0.00881803
NSL1	-0.150215	0.0332452
NSMCE1	-0.156976	0.0303379
NSUN2	-0.171224	0.00919625
NSUN4	-0.161599	0.016849
NT5C3B	-0.278012	0.0114476
NUBP1	-0.168479	0.00386402
NUBP2	-0.43514	0.0317348
NUP98	-0.153666	0.00494827
NXF2	-0.146751	0.0269237
OAS2	-0.199859	0.00500605
OAT	-0.228959	0.0175942
OCRL	-0.141118	0.0109663
PA2G4	-0.143576	0.015224
PAK4	-0.166589	0.0040531
PALB2	-0.172211	0.0291627
PARD3B	-0.21056	0.0463488
PARD6G	-0.190548	0.0289832
PARS2	-0.188589	0.0491647
PATZ1	-0.276036	0.0293243
PC	-0.403255	0.0228082
PCCA	-0.53934	0.000454197
PCCB	-0.383357	0.0326861
PCDHA4	-0.433555	0.011688
PCGF5	-0.244833	0.00663771
PCNP	-0.238868	0.0377985
PDE2A	-0.274542	0.0393187
PDLIM4	-0.31509	0.00821053
PDLIM7	-0.183648	0.0264725
PFKM	-0.142073	0.000265044
PFKP	-0.14155	0.000543392
PHF12	-0.191574	0.0237074
PHF5A	-0.238579	0.0273566
PHF8	-0.199593	0.0130858
PHGDH	-0.172206	0.03562
PIAS3	-0.199745	0.0437037
PIF1	-0.396266	0.0400394
PIGH	-0.323679	0.00347115
PIGK	-0.349573	0.0173833
PIGP	-0.142916	0.0461998
PIGX	-0.22695	0.0238579
PIP5K1A	-0.182802	0.0228482
PITPNA	-0.173603	0.00926173
PKN1	-0.144921	0.0109581
PKP1	-0.599776	0.0177213
PLEK2	-0.282205	0.0214382
PLEKHA1	-0.287037	0.0216797
PLEKHG1	-0.859205	0.0244556
PLEKHH3	-0.138502	0.0317545
PLXNA3	-0.164389	0.0426505
PNKP	-0.156857	0.00527133
POC1A	-0.141828	0.00082854
POF1B	-0.249109	0.00498229
POLDIP3	-0.139194	0.00475823
POLE	-0.141477	0.00892189
POLR2I	-0.330196	0.0438813
POMT2	-0.191394	0.0450494
PPFIBP1	-0.169438	0.0390788
PPIP5K2	-0.373572	0.000739534
PPM1B	-0.274182	0.0420475
PPM1K	-0.147191	0.0205145
PPP1R12C	-0.247513	0.00796803
PPP1R15B	-0.157504	0.0470036
PPP1R3D	-0.166674	0.0306058
PPP1R8	-0.232193	0.0328085
PPP2R5D	-0.176635	0.0152666
PPWD1	-0.267483	0.00626096
PRC1	-0.199301	0.0253852
PRDM2	-0.290716	0.013831
PRKAG2	-0.485251	6.90412e-05
PRKCD	-0.172848	0.000484741
PRKCZ	-0.239062	0.023567
PRMT3	-0.330573	0.00941773
PRPS2	-0.1903	0.0387808
PRPSAP1	-0.219187	0.00313594
PRXL2B	-0.268851	0.00164967
PSENEN	-0.716049	0.00262936
PSTPIP2	-0.218241	0.0345754
PTBP3	-0.161054	0.0322337
PTGES3	-0.235164	0.0320814
PTPN2	-0.187707	0.00419392
PUM1	-0.181132	0.0286167
PWWP3A	-0.196046	0.00339271
PYCR1	-0.220461	0.0491992
PYCR2	-0.651186	0.0125792
R3HDM1	-0.405464	0.0312153
RABL3	-0.150861	0.0432218
RAD54L	-0.289601	0.000852652
RAE1	-0.15854	0.049882
RALGAPA2	-0.152711	0.0268009
RANBP2	-0.148212	0.0077758
RBM22	-0.227083	0.00680367
REM1	-0.988861	0.0221386
RGL1	-0.597883	0.0403479
RGPD1	-0.360436	0.0114822
RHBDD2	-0.257487	0.0288697
RIMS2	-0.254178	0.00682312
RINT1	-0.202428	0.00913592
RNF17	-0.18095	0.0352646
RNF213	-0.304545	0.00661886
RNF34	-0.254105	0.00895055
RNF5	-0.163433	0.0197004
RNGTT	-0.145222	0.00792501
RP9	-0.459831	0.023403
RPF1	-0.157356	0.0499567
RPL10	-0.357591	0.00345818
RPL14	-0.465592	0.0410632
RPL15	-0.464947	0.0142372
RPL17	-1.39363	0.0372573
RPL22	-0.308027	0.0208218
RPL23	-0.149054	0.0295194
RPL26	-0.43816	0.00794945
RPL27	-0.581649	0.00186168
RPL28	-0.197521	0.0348373
RPL34	-0.211909	0.0213913
RPL35A	-0.298	0.0438006
RPL37	-0.139021	0.0369576
RPL37A	-0.298398	0.0345975
RPL3L	-0.65507	0.00987267
RPL7L1	-0.175091	0.028919
RPS11	-0.254566	0.00509553
RPS15A	-0.169503	0.0022285
RPS23	-0.177709	0.0131254
RPS24	-0.304139	0.0472795
RPS25	-0.174531	0.0100792
RPS26	-0.218845	0.00709623
RPS27	-0.191543	0.027131
RPTOR	-0.149481	0.00154901
RREB1	-0.148021	0.00784844
RUFY1	-0.142929	0.00268778
RWDD3	-0.224699	0.00158397
SALL2	-0.239172	0.001419
SAMHD1	-0.260464	0.0128412
SAP30L	-0.301206	0.0068325
SCYL1	-0.233873	0.00128856
SCYL3	-0.181603	0.0289243
SDHA	-0.152662	0.0118573
SDR16C5	-0.161443	0.0493601
SEC22A	-0.227181	0.00659173
SEC61G	-0.883982	0.0225311
SECISBP2	-0.159811	0.00626172
SELENOI	-0.268493	0.0109439
SENP2	-0.174236	0.00138174
SEPTIN10	-0.17852	0.0340643
SEPTIN7	-0.304711	0.00632554
SEPTIN8	-0.534001	0.00218072
SERPINB12	-0.994193	0.00569528
SERPINB6	-0.224805	0.0378637
SFMBT1	-0.376479	0.0125834
SGMS2	-0.339195	0.0142347
SH3BP1	-0.701768	0.0308092
SHANK2	-0.18453	0.0217563
SHB	-0.212523	0.0282693
SHE	-0.364531	0.00533911
SHLD3	-0.185576	0.0117665
SHPRH	-0.182406	0.0186028
SHROOM3	-0.199489	0.0462166
SIPA1L3	-0.189832	0.0366112
SKAP2	-3.47675	0.047335
SLC25A12	-0.221378	0.0096346
SLC25A13	-0.184292	0.000552616
SLC25A40	-0.174695	0.0202747
SLC25A5	-0.222321	0.0171916
SLC25A6	-0.306231	0.00883533
SLC35A1	-0.482789	0.0109933
SLC35A2	-0.17669	0.0436646
SLC8B1	-0.266501	0.0204638
SLF1	-0.209721	0.0407604
SLFN5	-0.296122	0.0427786
SMAD2	-0.154765	0.0421994
SMARCA1	-0.392692	0.00173051
SMC4	-2.76192	5.30431e-06
SMC5	-0.192983	0.0339837
SMG7	-0.173244	0.0087997
SMN1	-0.222718	0.0334431
SMU1	-0.149539	0.0204452
SMYD4	-0.218449	0.0386782
SNRPD1	-0.400522	0.00111076
SNTB2	-0.143763	0.000644966
SP100	-0.358541	0.0236122
SPATS2L	-0.218807	0.0432492
SPC25	-0.284511	0.0054549
SPICE1	-0.16643	0.001105
SPIDR	-0.189944	0.0297012
SPIRE1	-0.24969	0.0255706
SPRR1B	-0.875796	0.0049499
SPTLC1	-0.221166	0.0123502
SQOR	-0.189644	0.00804177
SRGAP2C	-0.261304	0.0115861
SRP54	-0.157524	0.0197688
SRPK1	-0.201395	0.0337684
SRPRB	-0.262695	0.0496753
STEEP1	-0.164533	0.0281301
STK25	-0.195293	0.00427468
STK26	-0.20255	0.0170808
STK38	-0.174313	0.0403334
STRIP1	-0.19425	0.021933
STXBP2	-0.148038	0.0325508
STXBP3	-0.201759	0.000852457
SUGP2	-0.14602	0.0436912
SUPT4H1	-0.277927	0.0451685
SZT2	-0.140716	0.00513768
TAF1	-0.210555	0.00478535
TBC1D1	-0.199367	0.000399658
TBC1D10A	-0.160923	0.0108597
TBC1D22B	-0.182342	0.0351656
TBCEL	-0.334373	0.0296613
TBL2	-0.183172	0.0158693
TCF3	-0.38734	0.04514
TDG	-0.309508	0.00264989
TDRD7	-0.193155	0.00535252
TEDC1	-0.29946	0.00852297
TET1	-0.604831	0.0462399
THSD4	-0.682749	0.0409426
TIMELESS	-0.141658	0.0054551
TIMM50	-0.187628	0.0106062
TLK1	-0.714594	0.00149782
TMA16	-0.206639	0.0223486
TMEM131L	-0.288047	0.0368232
TMEM135	-0.155176	0.0304296
TMEM201	-0.306007	0.0342103
TNK1	-0.161017	0.00697367
TNS1	-1.01108	0.000241983
TOP3A	-0.137601	0.00736963
TP53BP2	-0.175337	0.0432606
TPM3	-0.493637	0.0157162
TRIM14	-0.225979	0.018232
TRIM22	-0.21578	0.00860453
TRIM26	-0.192362	0.0231139
TRIM41	-0.247658	0.0220329
TRIOBP	-0.171027	0.0169478
TRMT12	-0.143891	0.0344708
TRMT13	-0.629592	0.00871335
TRMT2B	-0.245415	0.0295288
TRPM7	-0.213747	0.0119427
TSPYL4	-0.311025	0.0254607
TTC21B	-0.163207	0.00648175
TTC30A	-0.20039	0.00086482
TTC8	-0.216403	0.0487475
TTLL7	-0.299953	0.0391425
TUBA4A	-0.801625	0.0114757
TUBB6	-0.326014	0.0443707
TUBD1	-0.165735	0.0396884
TUBE1	-0.214131	0.045414
TUBGCP6	-0.238267	0.00220165
TUT1	-0.193448	0.0112534
TYK2	-0.138498	0.00420862
TYW3	-0.159	0.00393567
UACA	-0.173654	0.0205256
UBA3	-0.170017	0.00485198
UBE2D3	-0.307111	0.0260521
UBOX5	-0.213979	0.0175186
UBTD1	-0.390808	0.0390577
UCK2	-0.249685	0.00213035
UHMK1	-0.277733	0.0151204
UNC45A	-0.145291	0.0125252
UQCRC1	-0.326532	0.0389709
USP30	-0.18967	0.0395713
UTP15	-0.290186	0.0209
UTP18	-0.147824	0.0203513
UTP6	-0.159414	0.0108242
VAV3	-0.24285	0.0150943
VPS18	-0.209384	0.00621202
VRK1	-0.172579	0.000100694
VWA1	-0.693095	0.0118819
VWA3A	-0.174659	0.0435724
WAC	-0.258108	0.0450041
WDFY3	-0.160963	0.00594987
WDR36	-0.147163	0.0198531
WDR46	-0.222557	0.00542153
WDR55	-0.144686	0.0499569
WDR59	-0.290382	0.0270112
WDR74	-0.218572	0.0171047
WDR90	-0.189792	0.0323348
WIPI2	-0.234787	0.00105718
WRAP73	-0.170678	0.0183792
XAB2	-0.138683	0.00024189
XPNPEP3	-0.161699	0.00266666
XPR1	-0.195107	0.0266513
YES1	-0.175785	0.0173386
ZBTB2	-0.770963	0.00132402
ZC3H12A	-0.138326	0.0444362
ZC3H7B	-0.144155	0.0440224
ZC3HAV1L	-0.144543	0.0121068
ZCCHC10	-0.706153	0.0367382
ZDHHC13	-0.157837	0.0452891
ZFPL1	-0.289598	0.0359199
ZKSCAN4	-0.168528	0.0476566
ZNF101	-0.234472	0.00475332
ZNF107	-0.533262	0.00424514
ZNF121	-0.545482	0.0352676
ZNF14	-0.214144	0.0418364
ZNF146	-0.859528	0.0155646
ZNF180	-0.447781	0.0474318
ZNF195	-1.06893	0.00432441
ZNF24	-0.203265	0.00632629
ZNF275	-0.572208	0.045099
ZNF410	-0.328228	0.026404
ZNF525	-0.625026	0.0133688
ZNF574	-0.218807	0.019784
ZNF576	-0.39753	0.0345965
ZNF579	-0.434679	0.0390325
ZNF583	-3.22928	5.20088e-05
ZNF585B	-0.302081	0.0265347
ZNF593	-0.163367	0.0302192
ZNF625	-0.153716	0.0033229
ZNF627	-0.155671	0.0039429
ZNF644	-0.163223	0.0138125
ZNF664	-0.485618	0.0139773
ZNF667	-0.173639	0.020355
ZNF740	-0.373251	0.00382247
ZNF800	-0.293262	0.00578654
ZNF836	-0.193873	0.0327003
ZXDA	-0.462611	0.0189175

## Sheet: HPG-TMT_6h_PF-vsDMSO-up 
gene	Log2Fc	p value
ABCB6	0.193621	0.00935614
ACADVL	0.382272	0.00428929
ACBD3	0.468919	0.0378325
ACSS1	0.175857	0.0292449
ACTR1A	0.32499	0.0426557
ADAM32	0.791324	0.0209332
ADCY9	0.170367	0.0239948
ADRM1	0.402011	0.0347671
AFF4	0.202774	0.00715431
AIFM1	0.178244	0.0057778
AKAP5	0.463113	0.00612228
AKR1B10	0.579748	0.0126544
ALDH3A2	0.260042	0.0229107
ALG14	0.279197	0.0481991
ALKAL2	1.45683	0.0450441
ANAPC10	0.155573	0.0425279
AP1S3	0.270935	0.0476016
APLP1	0.195726	0.00415762
APMAP	0.386445	0.00734647
APOB	0.309998	0.0103382
ARF5	0.506225	0.0356679
ARG2	0.15725	0.0332734
ARHGDIG	4.78824	0.0256113
ARHGEF10	0.197543	0.0144424
ARMT1	0.365879	0.0107133
ASL	0.143181	0.0357411
ASNSD1	0.302912	0.0382592
ATF3	0.480022	0.0146059
ATF7IP	0.285531	0.0209726
ATG4B	0.293462	0.00963473
ATP11B	0.283443	0.0134383
ATP1B3	1.01652	0.00650991
ATP6AP2	0.4054	0.00978859
AUH	0.237509	0.00982836
AUTS2	0.213199	0.00382773
BAG2	0.212257	0.00158713
BAG6	0.230757	0.00293609
BAP1	0.171216	0.0350789
BCAM	0.270152	0.00520986
BCAP31	0.393219	0.00683489
BET1L	0.565252	0.00413493
BICRAL	0.532551	0.0129101
BLZF1	0.265905	0.0277781
BOD1L1	0.19223	0.0166953
BRI3BP	0.623857	0.00885351
C18orf32	0.610991	0.0459202
C1QBP	0.43478	0.0170042
CACYBP	0.203192	0.000828409
CANT1	0.279373	0.0094663
CANX	0.574958	0.0333029
CAPN8	0.759803	0.0114516
CARM1	0.223914	0.00155909
CASD1	0.221191	0.0280676
CAVIN3	0.726982	0.0368728
CBX3	0.197171	0.0197807
CCAR2	0.296376	0.0364944
CCDC167	0.432321	0.00267624
CCS	0.177101	0.0386924
CD151	0.738259	0.00974224
CD74	0.485974	0.0415977
CD9	0.376271	0.0253136
CDK2AP2	0.406009	0.0285896
CDS2	0.355705	0.0330147
CEP104	0.363806	0.00843207
CERS2	0.349165	0.0139913
CFAP20	0.15108	0.0301364
CFAP45	0.909234	0.0281202
CHKA	0.149525	0.00180424
CHMP3	0.354282	0.0184568
CHMP6	0.494905	9.10625e-05
CHPT1	0.354141	0.0251642
CHRNA5	0.27138	0.0245821
CLCA2	1.02847	0.0136084
CLCC1	0.199702	0.0073209
CLTA	0.143382	0.0469756
CMBL	0.174082	0.0386436
COLGALT1	0.227661	0.012738
COMMD4	0.407549	0.0462764
COQ5	0.164768	0.0333068
CPSF1	0.142978	0.0315465
CPSF6	0.184935	0.0040963
CPSF7	0.273317	0.006781
CRK	0.189581	0.0381261
CSNK1G2	0.256246	0.0285721
CSTB	0.400074	0.0266698
CTNNB1	0.221186	0.0288999
CTU1	0.149689	0.0254534
CYB5A	0.380008	0.0463843
CYB5R3	0.205732	0.032036
CYP4X1	0.28848	0.00320287
DCTPP1	1.62719	0.0349413
DDB1	0.139604	0.0146466
DEPDC1	0.330708	0.0250079
DLAT	0.19674	0.0484818
DLST	0.141745	0.0282247
DMAC2	0.346018	0.0240316
DNAJB14	0.195842	0.00500126
DNAJB6	0.387488	0.0106164
DNAJC25	0.167507	0.0118692
DNAJC30	0.433393	0.0449509
DNAJC5	0.690127	0.023571
DNAJC9	0.155998	0.0419601
DTD1	0.658803	0.0382865
DYNLL1	0.321513	0.0365864
EBLN2	0.598973	0.0247574
ECH1	0.273797	0.0292123
ECI1	0.35184	0.00732159
EEA1	0.170962	0.00749761
EIF3G	0.253039	0.0243026
EIF4E2	0.529019	0.0270586
EMC10	1.17907	0.0456267
ENAH	0.14562	0.00109038
ENDOD1	0.287197	0.0331204
ENPP4	0.591942	0.0456347
EPHA3	0.471172	0.00613345
EPHX1	0.242092	0.0392547
EPS15	0.370373	0.0243225
ERG28	0.333846	0.0224032
ERMP1	0.281082	0.000365994
ESRRA	0.436553	0.04224
ETV3	0.348175	0.0440014
EWSR1	0.211717	0.036131
EXOC3	0.205229	0.0371188
EXOSC7	0.313751	0.00681783
EZR	0.207606	0.0230354
F7	0.51094	0.0183547
FABP5	0.226174	0.0472762
FAF1	0.465178	0.00750902
FAHD1	0.276234	0.0262731
FAM126B	0.246361	0.0358195
FAM136A	0.321177	0.0335606
FAM162A	0.515801	0.029695
FAM169A	0.177369	0.018442
FAM204A	0.764717	0.0390178
FAM241A	0.925409	0.0153968
FAM3C	0.323455	0.00680737
FANCF	0.314415	0.0413459
FBXW8	0.461489	0.0252528
FH	0.208679	0.024907
FKBP15	0.31798	0.00991916
FKBP4	0.225763	0.0365847
FOSL2	0.297633	0.0163023
FOXM1	0.510567	0.00205526
FREM2	0.845078	0.0259182
FTH1	0.161243	0.039078
GALNT7	0.262871	0.00383844
GARS1	0.171216	0.0131383
GBA2	0.256991	0.00031971
GOLGA5	0.208593	0.00327833
GOPC	0.213659	0.0470169
GOT1	0.380173	0.0275302
GPD2	0.206158	0.00691562
GPI	0.311932	0.037846
GPR107	0.356219	0.000219068
GRB2	0.243689	0.017026
GSS	0.209946	0.00702385
GSTZ1	0.414361	0.00224532
GTF2F1	0.202307	0.00158871
GTF2F2	0.219888	0.0228471
GUK1	0.214132	0.0392086
HDAC5	3.91891	0.0378003
HERPUD1	0.239227	0.0433575
HEXIM1	0.278316	0.0452043
HIVEP2	0.354606	0.045158
HM13	0.30436	0.0316402
HMG20B	0.254675	0.0262225
HSCB	0.170763	0.0446397
HSP90AB4P	0.568154	0.00920879
HSPA9	0.242775	0.0157024
HTATSF1	0.202986	0.0226317
IFI35	0.24532	0.0191281
IMMT	0.238108	0.0261527
ING2	0.332076	0.00342512
ING3	0.243498	0.0230662
IQCJ-SCHIP1	0.238679	0.00516948
ISYNA1	0.63169	0.00423761
ITFG1	0.449149	0.00934177
ITGB1	0.317302	0.0407875
ITM2C	0.353746	0.041303
ITSN2	0.302123	0.0229902
KDM1A	0.159592	0.00198769
KHSRP	0.29878	0.0264359
KLHL42	0.472287	0.00985267
KNSTRN	0.300841	0.0298463
LARGE1	0.237844	0.0308973
LETM1	0.289779	0.0145723
LGALSL	0.551555	0.00206477
LLPH	0.173497	0.025139
LMAN2	0.405799	0.00690799
LNPK	0.274252	0.0131248
LRRFIP1	0.399534	0.0438439
LRRN1	0.502416	0.0344903
LSM2	0.467696	0.0135722
LUC7L	0.443292	0.0260297
M6PR	0.563116	0.0371915
MAGT1	0.229791	0.0416066
MALT1	0.159184	0.0329193
MAN1A2	0.316213	0.0211901
MAN2A1	0.273003	0.0338437
MANBAL	0.660315	0.00685098
MAP2K1	0.255753	0.0397863
MAPK8IP3	0.256691	0.0243644
MARCKS	1.55744	0.00789833
MARCKSL1	0.314029	0.0163309
MBNL2	0.161222	0.0279305
MECP2	0.138832	0.0290297
MED26	0.933658	0.0249639
MED28	0.548781	0.0135633
MESD	0.386784	0.0153909
METTL14	0.199626	0.0175789
MGAT4A	0.279061	0.00672377
MIA2	0.248036	0.0308178
MIA3	0.426974	0.0278155
MIER1	0.154994	0.0125522
MIER2	0.32505	0.0133075
MINDY4	0.264943	0.00362562
MMAB	0.343054	0.0185143
MOCOS	0.182382	0.0190207
MOGS	0.298103	0.00199067
MORF4L1	0.213588	0.0124487
MPHOSPH6	0.3104	0.0326799
MPHOSPH8	0.336808	0.0435478
MRPL1	0.15227	0.0439322
MRPL2	0.299311	0.00146642
MRPL20	0.190133	0.0298257
MRPL21	0.177547	0.00425465
MRPL24	0.207217	0.0427885
MRPL30	0.686863	0.0304423
MRPL42	0.207989	0.0113127
MRPL43	0.304335	0.00600264
MRPL44	0.216852	0.00257545
MRPL46	0.544871	0.0116484
MRPL48	0.40258	0.0230276
MRPL50	0.222449	0.0187246
MRPL51	0.473613	0.0211224
MRPL53	0.24074	0.00534537
MRPS25	0.957415	0.00999743
MRTFB	0.207208	0.0437879
MTAP	0.177368	0.00366854
MTARC1	0.209789	0.0212003
MTCH1	0.17374	0.0468553
MTDH	0.183728	0.00264435
MTFP1	0.166455	0.0259417
MVP	0.29084	0.0188444
MYL12B	0.276587	0.0286008
NAA10	0.398176	0.0280007
NAA30	0.283416	0.0295049
NAA35	0.25187	0.0249066
NAGLU	0.287694	0.00616073
NAT14	0.191376	0.0350257
NCBP2	0.170414	0.0480624
NDUFA4L2	0.40369	0.0444124
NDUFB6	0.289207	0.0179659
NDUFB9	0.591703	0.00217894
NDUFC2	0.40872	0.014958
NF2	0.163076	0.00341425
NIPA2	0.642271	0.0323658
NKTR	0.389909	0.0459309
NQO1	0.365177	0.00353388
NSDHL	0.186556	0.0165492
NUDC	0.331005	0.0269096
NUDT12	0.258787	0.0465083
NUDT16L1	0.174853	0.0350907
NUDT3	0.332895	0.0210463
NUP58	0.431997	0.00270396
OCLN	0.325638	0.0110948
ORMDL3	0.697252	0.0487063
OSBPL3	0.149941	0.0388015
OTUD3	0.223459	0.0150888
OTULIN	0.313105	0.0225557
OXSM	0.200887	0.0110058
P4HB	0.368073	0.0256382
PABPN1	0.511442	0.0038974
PAIP1	0.317743	0.0350074
PCBD2	0.413294	0.00501467
PCYOX1	0.322573	0.0241175
PDP2	0.716991	0.00546476
PDXDC2P	0.557512	0.0215871
PDXK	0.310039	0.0213424
PEA15	0.242487	0.0162043
PEF1	0.168516	0.0376139
PFDN5	0.307184	0.0257439
PGGHG	0.477056	0.0167525
PGM1	0.211058	0.0423541
PGRMC2	0.171975	0.0428494
PHF21A	0.20714	0.042912
PIGU	0.217676	0.0368191
PIR	0.495691	0.0188603
PITPNB	0.466408	0.00777399
PLIN3	0.312625	0.0145231
PLRG1	0.225786	0.0206037
PNISR	0.920058	0.016057
PNPLA8	0.142273	0.043795
POM121	0.20278	0.0105934
POP5	0.171625	0.025305
PPCDC	0.312478	0.00620437
PPCS	0.279861	0.031454
PPIB	0.612006	0.0401404
PPP1R2	0.644573	0.0104715
PPP2R1B	0.367814	0.00632888
PPP4R3B	0.153066	0.0118985
PRCP	0.436582	0.023103
PRMT1	0.156294	0.0360782
PRMT6	0.903407	0.00371264
PRPF38B	0.577296	0.0416505
PRUNE1	0.304905	0.0442809
PSAT1	0.310366	0.00734315
PSEN1	0.521537	0.00210336
PSIP1	0.208316	0.0194222
PSMC2	0.199217	0.0154182
PSMD6	0.319429	0.017889
PSMD9	0.244644	0.026651
PTOV1	0.431686	0.0425171
PUF60	0.202797	0.0183215
QSOX1	0.143957	0.00500899
RAB27A	0.280976	0.00265856
RAB3IL1	0.539343	0.0223891
RAB4A	0.163015	0.034975
RAB5A	0.183224	0.00935543
RABEP1	0.162979	0.0196781
RABEP2	0.181597	0.0197675
RABGGTB	0.344861	0.0327586
RABL6	0.416669	0.00106836
RALA	0.402934	0.0188508
RAP1A	0.493613	0.0406875
RAP1B	0.288701	0.0143237
RAP2B	0.504219	0.0267839
RBBP4	0.363426	0.0379315
RBKS	1.25158	0.0354469
RBM23	0.273677	0.0210595
RBM25	0.438498	0.0341739
RBM4B	0.433503	0.0359197
RDX	0.37608	0.00388702
REEP5	0.469849	0.00427525
RETREG3	0.38674	0.0114942
RIF1	0.177831	0.0495797
RNF214	0.162012	0.0328077
RPAP1	0.177722	0.0252426
RPE	0.36519	0.0310273
RPS7	0.147209	0.0477365
RRAS	0.165626	0.00361497
RRP7A	0.458916	0.0487689
RTN3	0.269321	0.0381004
RTRAF	0.174406	0.0235544
RYBP	0.61905	0.00131891
RYR3	0.817104	0.0464667
SAR1A	0.259948	0.00434282
SAR1B	0.268055	0.018841
SC5D	0.176212	0.049659
SCAI	0.382096	0.00734052
SCAMP1	0.182765	0.00455653
SCAMP3	0.177796	0.00100047
SCARB2	0.259277	0.00270665
SCD	0.590368	0.0361582
SCO1	0.251925	0.00291062
SCP2	0.354579	0.00132878
SDHC	0.660185	0.0328511
SEC11A	0.413351	0.0469417
SEC13	0.161308	0.0484951
SELENBP1	0.216884	0.0186548
SELENOK	0.439509	0.00459514
SELENOS	0.145567	0.00812553
SFT2D2	0.481568	0.000339192
SFXN5	0.288577	0.0463205
SHC4	0.488775	0.0185896
SHTN1	0.284425	0.0429984
SKAP1	0.15148	0.0163618
SKOR1	0.311909	0.0146405
SLC15A3	0.317714	0.0274562
SLC16A7	0.2505	0.0407199
SLC18B1	0.357975	0.0467341
SLC22A25	0.614217	0.00668141
SLC29A1	0.901672	0.0267057
SLC35F6	0.332915	0.0255991
SLC38A10	0.205489	0.049798
SLC39A1	0.732225	0.0414133
SLC39A14	0.435038	0.0192936
SLC39A7	0.522359	0.0308854
SLC44A1	0.6035	0.0164225
SLC50A1	1.43118	0.0122117
SLC6A15	0.338104	0.0285969
SLC9A3R1	0.232842	0.00869413
SLCO4A1	0.250055	0.00908257
SMAD1	0.430602	0.0286411
SMARCD1	0.181301	0.00959432
SMARCD2	0.152641	0.0286079
SMIM7	0.84392	0.0215262
SNRPC	0.422799	0.0350443
SNX17	0.215126	0.0216368
SOD2	0.309594	0.0380263
SP7	0.15365	0.018392
SPNS1	0.32153	0.0237712
SPPL2A	0.71085	0.00731528
SREK1IP1	0.409	0.0385181
SRSF4	0.263122	0.0497207
SSB	0.205697	0.00737843
SSBP3	0.236941	0.0279996
STARD3NL	0.307117	0.0133036
STK36	0.518102	0.0194426
STX12	0.442505	0.00228333
STX8	0.478321	0.0106777
SYNCRIP	0.247538	0.0446018
SYVN1	0.186899	0.000433681
TAF10	0.138578	0.00596129
TBCA	0.737882	0.010741
TCEAL4	0.234687	0.040605
TCIRG1	0.37525	0.00217804
TECR	0.351275	0.0347682
TGOLN2	0.529347	0.00597698
TIMM17B	0.537389	0.0229163
TLCD2	0.312203	0.0403654
TLCD4	0.413027	0.0292959
TLE4	0.642766	0.00916726
TMCO3	0.2785	0.00784823
TMEM165	0.140135	0.0364856
TMEM245	0.372126	0.0174481
TMEM30A	0.137865	0.0379816
TMEM38A	0.604717	0.0141347
TMEM39A	0.354501	0.0375859
TMEM43	0.20428	0.0400475
TMEM59	0.311894	0.0288624
TMEM63B	0.178782	0.00795084
TMEM65	0.94938	0.0280325
TMUB1	0.210456	0.00442085
TMX1	0.318424	0.00413593
TNNC2	0.618405	0.0249475
TOR3A	0.155576	0.0173156
TP53BP1	0.349884	0.00306601
TPD52L2	0.28285	0.0239586
TPM2	0.29937	0.00824243
TRAPPC5	0.373087	0.0369309
TRIR	0.570935	0.00672564
TRMT44	0.207283	0.0433571
TRUB1	0.267584	0.0302362
TSC22D4	0.55754	0.0220173
TSPAN15	0.316404	0.0421215
TSPAN3	0.178811	0.0250052
TSPAN4	0.651827	0.0210491
TVP23B	0.842231	0.0219619
TXNDC5	0.256514	0.0296218
UBA2	0.158346	0.0253956
UBAP1	0.368113	0.0450645
UBE2E2	0.225364	0.0127822
UBE2R2	0.245305	0.00594227
UBXN4	0.486769	0.0162825
UGGT1	0.138334	0.0499066
UQCC1	0.607702	0.00104203
UQCRH	0.652296	0.0366552
URI1	0.28006	0.0361597
VANGL1	0.235362	0.0194254
VBP1	0.327183	0.046988
VCL	0.453631	0.017682
VPS26A	0.197435	0.0165572
WDR44	0.300721	0.0163829
YARS2	0.342647	0.0214492
YIPF6	0.190341	0.0320292
YKT6	0.42089	0.0204478
YOD1	0.494869	0.0470259
YPEL5	0.307212	0.0333751
ZC3H15	0.370104	0.0473252
ZC3H18	0.417481	0.00644907
ZMIZ2	0.305517	0.0251602
ZNF12	0.252536	0.0237431
ZNF607	2.97205	0.000323565
ZWINT	0.150561	0.000102457
