# Supplementary material for: Therapeutic targeting of the eIF4E cap-binding domain reveals control of lineage fate in prostate cancer
Source: J Clin Invest. 2026 Apr 14;136(12):e199838. doi: 10.1172/JCI199838 (PMC13262746; doi:10.1172/JCI199838)
Supplement: Supplemental table 2 [file jci-136-199838-s110.xlsx]

## Sheet: RNAseq_6h_PF07293623vsDMSO
gene	log2FoldChange	pvalue	padjust
A2M	0.0054794	0.996703	0.999889
A2ML1	-0.659387	0.454323	0.999889
A3GALT2	0.24009	0.879311	0.999889
A4GALT	-0.375964	0.743371	0.999889
AAAS	0.0502127	0.481844	0.999889
AACS	0.105789	0.111841	0.999889
AADAT	0.0337162	0.834967	0.999889
AAGAB	0.0131177	0.84439	0.999889
AAK1	-0.03895	0.54801	0.999889
AAMDC	0.130412	0.212009	0.999889
AAMP	0.0666903	0.240202	0.999889
AAR2	0.0360806	0.566074	0.999889
AARD	-0.241712	0.429303	0.999889
AARS1	0.01347	0.794783	0.999889
AARS2	0.13095	0.0726395	0.999889
AARSD1	-0.0780741	0.877997	0.999889
AASDH	0.0736199	0.457681	0.999889
AASDHPPT	-0.0946587	0.288972	0.999889
AASS	-0.170809	0.442111	0.999889
AATF	0.0372444	0.489454	0.999889
AATK	-0.159458	0.555128	0.999889
ABAT	0.148683	0.896184	0.999889
ABCA1	0.0953715	0.878214	0.999889
ABCA12	0.0555664	0.616708	0.999889
ABCA13	0.0347761	0.781431	0.999889
ABCA2	0.0384931	0.691821	0.999889
ABCA3	0.0195283	0.749706	0.999889
ABCA4	0.0181759	0.971808	0.999889
ABCA5	-0.0132972	0.902205	0.999889
ABCA7	-0.0393059	0.843509	0.999889
ABCB1	-0.00918729	0.950525	0.999889
ABCB10	-0.0473007	0.616285	0.999889
ABCB4	0.945783	0.164771	0.999889
ABCB6	-0.132706	0.356841	0.999889
ABCB7	0.0591688	0.423029	0.999889
ABCB8	0.0869772	0.346634	0.999889
ABCB9	0.00322597	0.972194	0.999889
ABCC1	0.0305109	0.58502	0.999889
ABCC10	0.011141	0.897913	0.999889
ABCC11	0.339246	0.452463	0.999889
ABCC2	0.657	0.203986	0.999889
ABCC3	0.00313359	0.959656	0.999889
ABCC4	0.066617	0.415466	0.999889
ABCC5	0.0391934	0.49324	0.999889
ABCC6	-0.186666	0.589749	0.999889
ABCC8	0.898348	0.553812	0.999889
ABCC9	-0.248879	0.483068	0.999889
ABCD1	-0.0652798	0.464801	0.999889
ABCD2	-0.797838	0.402934	0.999889
ABCD3	-0.0726278	0.299007	0.999889
ABCD4	0.157466	0.203769	0.999889
ABCE1	-0.0736474	0.38572	0.999889
ABCF1	0.0177111	0.722123	0.999889
ABCF2	0.156948	0.0539133	0.999889
ABCF3	0.00524437	0.918524	0.999889
ABCG1	-0.787684	0.0275303	0.999889
ABCG2	-0.0730668	0.669706	0.999889
ABCG8	-1.25076	0.357834	0.999889
ABHD1	0.457004	0.694866	0.999889
ABHD10	-0.0311963	0.653808	0.999889
ABHD11	-0.0281187	0.764155	0.999889
ABHD12	0.0312304	0.55846	0.999889
ABHD13	-0.214014	0.0443904	0.999889
ABHD14A	-0.00401337	0.986406	0.999889
ABHD14B	-0.00544876	0.936558	0.999889
ABHD15	0.104807	0.0994797	0.999889
ABHD16A	0.290059	0.144501	0.999889
ABHD17A	0.0985351	0.362857	0.999889
ABHD17B	-0.00800233	0.945061	0.999889
ABHD17C	0.00270217	0.970076	0.999889
ABHD18	-0.05892	0.493337	0.999889
ABHD2	0.0504912	0.323317	0.999889
ABHD3	-0.167288	0.106514	0.999889
ABHD4	-0.0353465	0.600027	0.999889
ABHD5	0.0107065	0.873433	0.999889
ABHD6	0.103575	0.466969	0.999889
ABHD8	0.116196	0.453735	0.999889
ABI1	-0.0926636	0.170449	0.999889
ABI2	-0.061826	0.315255	0.999889
ABITRAM	0.0135697	0.87006	0.999889
ABL1	0.037064	0.474869	0.999889
ABL2	-0.0644567	0.352044	0.999889
ABLIM1	0.0418396	0.423836	0.999889
ABLIM3	0.137675	0.242544	0.999889
ABR	0.0609444	0.310788	0.999889
ABRACL	-0.106107	0.106409	0.999889
ABRAXAS1	-0.172094	0.130225	0.999889
ABRAXAS2	-0.140322	0.0850089	0.999889
ABT1	-0.009931	0.897333	0.999889
ABTB1	0.0411646	0.723402	0.999889
ABTB2	0.0274083	0.702831	0.999889
ACAA1	0.0536686	0.454987	0.999889
ACAA2	0.0528645	0.489238	0.999889
ACACA	0.061882	0.197655	0.999889
ACACB	-0.0474638	0.704051	0.999889
ACAD10	-0.0750457	0.403737	0.999889
ACAD11	-0.406625	0.309577	0.999889
ACAD8	0.0530917	0.580309	0.999889
ACAD9	0.000848657	0.988676	0.999889
ACADL	-0.339788	0.564196	0.999889
ACADM	-0.0656797	0.344103	0.999889
ACADS	0.0840773	0.505153	0.999889
ACADSB	-0.0419075	0.760234	0.999889
ACADVL	0.0288807	0.633692	0.999889
ACAP1	-0.114819	0.920238	0.999889
ACAP2	-0.169006	0.0216817	0.999889
ACAP3	0.0517816	0.574792	0.999889
ACAT1	0.0129989	0.862898	0.999889
ACAT2	0.0505171	0.395671	0.999889
ACBD3	-0.0848742	0.276398	0.999889
ACBD4	-0.0032134	0.982268	0.999889
ACBD5	-0.0264668	0.685729	0.999889
ACBD6	-0.0458772	0.438533	0.999889
ACBD7	-0.162774	0.483733	0.999889
ACCS	0.338299	0.0591845	0.999889
ACD	0.0158141	0.851221	0.999889
ACE	0.0147907	0.862446	0.999889
ACER2	0.0714082	0.56575	0.999889
ACER3	-0.066109	0.430886	0.999889
ACIN1	0.00798317	0.87201	0.999889
ACKR2	0.403297	0.700803	0.999889
ACKR4	-0.0963668	0.351744	0.999889
ACLY	0.0200432	0.658039	0.999889
ACO1	0.0387851	0.478937	0.999889
ACO2	0.0157504	0.804097	0.999889
ACOT1	-0.0451317	0.762579	0.999889
ACOT11	-0.0570992	0.846519	0.999889
ACOT13	-0.0222837	0.726962	0.999889
ACOT2	0.0560493	0.59309	0.999889
ACOT4	0.0793167	0.76611	0.999889
ACOT7	-0.0950349	0.34904	0.999889
ACOT8	-0.0200297	0.791641	0.999889
ACOT9	0.118007	0.102067	0.999889
ACOX1	0.0659961	0.184023	0.999889
ACOX3	0.0239583	0.834149	0.999889
ACOXL	-0.0674874	0.750971	0.999889
ACP1	-0.00940081	0.855179	0.999889
ACP2	0.0511515	0.449174	0.999889
ACP3	0.160099	0.464192	0.999889
ACP5	0.154089	0.779447	0.999889
ACP6	0.0208865	0.789996	0.999889
ACRBP	0.0784455	0.947039	0.999889
ACSF2	-0.000940253	0.994849	0.999889
ACSF3	0.0668391	0.405524	0.999889
ACSL1	0.0345798	0.493105	0.999889
ACSL3	-0.0759993	0.250988	0.999889
ACSL4	-0.17433	0.0484478	0.999889
ACSL5	0.123011	0.163421	0.999889
ACSM1	-0.377233	0.311632	0.999889
ACSM3	-0.642188	0.459716	0.999889
ACSS1	0.0302689	0.649816	0.999889
ACSS2	0.0661035	0.303318	0.999889
ACSS3	0.0323203	0.686182	0.999889
ACTA1	-0.410609	0.365375	0.999889
ACTB	-0.0220947	0.731431	0.999889
ACTBL2	-1.01614	0.481232	0.999889
ACTC1	-0.503194	0.68447	0.999889
ACTG1	0.0431974	0.418747	0.999889
ACTG2	0.0670263	0.777196	0.999889
ACTL10	0.16121	0.231171	0.999889
ACTL6A	0.0503061	0.412026	0.999889
ACTL8	0.814016	0.118649	0.999889
ACTN1	0.0295815	0.565224	0.999889
ACTN3	0.891232	0.523733	0.999889
ACTN4	-0.0166646	0.773378	0.999889
ACTR10	-0.009818	0.892826	0.999889
ACTR1A	0.0529909	0.358367	0.999889
ACTR1B	0.0680006	0.361945	0.999889
ACTR2	-0.0923989	0.205134	0.999889
ACTR3	-0.0455711	0.417838	0.999889
ACTR3B	-0.0162352	0.905689	0.999889
ACTR3C	0.242116	0.0745581	0.999889
ACTR5	0.10713	0.17326	0.999889
ACTR6	-0.100053	0.615046	0.999889
ACTR8	0.0419498	0.585115	0.999889
ACTRT3	0.46845	0.111766	0.999889
ACVR1	0.0676066	0.305178	0.999889
ACVR1B	0.0185309	0.78385	0.999889
ACVR1C	-0.82006	0.245236	0.999889
ACVR2A	0.0549432	0.593147	0.999889
ACVR2B	-0.17541	0.317046	0.999889
ACVRL1	-0.481316	0.459844	0.999889
ACY1	0.0877605	0.869754	0.999889
ACY3	0.158549	0.393766	0.999889
ACYP1	-0.0454367	0.822721	0.999889
ACYP2	-0.118968	0.370629	0.999889
ADA2	0.206235	0.868124	0.999889
ADAD2	-0.158949	0.487262	0.999889
ADAL	-0.00176555	0.982295	0.999889
ADAM10	-0.0199993	0.751043	0.999889
ADAM11	-0.127249	0.84664	0.999889
ADAM15	0.0679364	0.230685	0.999889
ADAM17	0.0198419	0.780765	0.999889
ADAM22	0.0789115	0.498732	0.999889
ADAM23	-0.30693	0.770849	0.999889
ADAM32	-0.334988	0.615515	0.999889
ADAM33	-0.576147	0.650628	0.999889
ADAM8	-0.73804	0.38897	0.999889
ADAM9	0.000979818	0.987697	0.999889
ADAMTS1	-0.0270692	0.702429	0.999889
ADAMTS17	-0.0651131	0.580062	0.999889
ADAMTS19	-0.0875378	0.777398	0.999889
ADAMTS3	-0.0408013	0.700511	0.999889
ADAMTS5	-0.714203	0.591812	0.999889
ADAMTS6	0.853494	0.390127	0.999889
ADAMTS7	-0.703169	0.43464	0.999889
ADAMTSL4	-1.08205	0.141953	0.999889
ADAP1	-0.381782	0.368421	0.999889
ADAP2	-0.575867	0.243645	0.999889
ADAR	0.041856	0.374219	0.999889
ADARB1	0.00650596	0.961887	0.999889
ADAT1	0.0550779	0.306979	0.999889
ADAT2	0.0186483	0.929795	0.999889
ADAT3	-0.0805535	0.86769	0.999889
ADCK1	-0.162037	0.11953	0.999889
ADCK2	0.120194	0.138415	0.999889
ADCK5	-0.0581792	0.612586	0.999889
ADCY10	1.1703	0.207624	0.999889
ADCY2	0.0723026	0.304239	0.999889
ADCY3	0.0714882	0.364758	0.999889
ADCY5	-0.179383	0.804649	0.999889
ADCY6	0.0902101	0.17051	0.999889
ADCY7	0.36129	0.0568157	0.999889
ADCY9	0.00997997	0.862278	0.999889
ADCYAP1	-0.143594	0.879523	0.999889
ADD1	0.00777246	0.881491	0.999889
ADD3	-0.123191	0.0721096	0.999889
ADGRA2	-1.12428	0.276131	0.999889
ADGRA3	-0.0396845	0.519425	0.999889
ADGRB1	0.653389	0.407589	0.999889
ADGRB2	0.114227	0.424713	0.999889
ADGRE2	0.0652957	0.948161	0.999889
ADGRE5	0.0799152	0.820676	0.999889
ADGRF1	0.0732279	0.118547	0.999889
ADGRF3	-1.06599	0.431724	0.999889
ADGRF4	0.52661	0.523895	0.999889
ADGRF5	0.519241	0.501465	0.999889
ADGRG1	0.00883405	0.897787	0.999889
ADGRG6	-0.0321484	0.64589	0.999889
ADGRL1	-0.0853252	0.895072	0.999889
ADGRL2	0.145265	0.393987	0.999889
ADGRL3	0.0581875	0.92488	0.999889
ADGRV1	0.0552684	0.490549	0.999889
ADH1A	0.00947747	0.979614	0.999889
ADH1B	0.0409719	0.809783	0.999889
ADH1C	-0.0131314	0.777304	0.999889
ADH5	0.0611006	0.353687	0.999889
ADH6	0.989433	0.464338	0.999889
ADH7	1.12072	0.401757	0.999889
ADI1	0.00389077	0.944809	0.999889
ADIPOR1	-0.0324143	0.531786	0.999889
ADIPOR2	-0.00318849	0.951657	0.999889
ADIRF	0.0932737	0.503874	0.999889
ADK	0.0184566	0.707719	0.999889
ADM	-0.00228967	0.979769	0.999889
ADM2	-0.223455	0.0330817	0.999889
ADM5	-0.51369	0.366692	0.999889
ADNP	0.00359514	0.939816	0.999889
ADNP2	0.0455729	0.482798	0.999889
ADO	-0.118747	0.197486	0.999889
ADORA1	0.088084	0.933945	0.999889
ADORA2A	0.0588612	0.876852	0.999889
ADORA2B	0.0219124	0.816441	0.999889
ADPGK	-0.023691	0.749976	0.999889
ADPRH	-0.0339129	0.756253	0.999889
ADPRHL1	0.0153552	0.915056	0.999889
ADPRM	0.0178872	0.900476	0.999889
ADPRS	-0.00719902	0.915552	0.999889
ADRA1D	0.425073	0.740621	0.999889
ADRA2B	-0.422895	0.0819315	0.999889
ADRB1	-0.812021	0.500851	0.999889
ADRB2	-0.0915934	0.593161	0.999889
ADRM1	-0.0138592	0.821309	0.999889
ADSL	-0.0877394	0.457897	0.999889
ADSS1	0.0379571	0.766482	0.999889
ADSS2	-0.0214896	0.758427	0.999889
ADTRP	0.439111	0.4929	0.999889
AEBP1	-0.303116	0.765317	0.999889
AEBP2	-0.0429736	0.68709	0.999889
AEN	0.119381	0.104298	0.999889
AFAP1	0.030558	0.670669	0.999889
AFAP1L1	-0.622074	0.181233	0.999889
AFAP1L2	0.560078	0.500373	0.999889
AFDN	0.0158076	0.794474	0.999889
AFF1	-0.0717126	0.299927	0.999889
AFF4	-0.0646217	0.33819	0.999889
AFG1L	0.0132318	0.951491	0.999889
AFG3L2	0.0667129	0.235251	0.999889
AFMID	-0.0449052	0.395827	0.999889
AFTPH	-0.0293363	0.668466	0.999889
AGA	0.115948	0.229968	0.999889
AGAP1	0.0374509	0.503017	0.999889
AGAP2	-0.783819	0.217173	0.999889
AGAP3	0.0622234	0.40256	0.999889
AGAP4	0.0493612	0.887848	0.999889
AGAP5	0.272217	0.818595	0.999889
AGAP6	-0.515705	0.340524	0.999889
AGAP9	-0.259419	0.585262	0.999889
AGBL3	-0.0998141	0.714417	0.999889
AGBL4	-0.254761	0.869884	0.999889
AGBL5	-0.00849461	0.893152	0.999889
AGER	0.131781	0.859557	0.999889
AGFG1	-0.0610885	0.302296	0.999889
AGFG2	-0.0263864	0.769888	0.999889
AGGF1	-0.0683998	0.55688	0.999889
AGK	0.0577513	0.470339	0.999889
AGL	0.000737315	0.991498	0.999889
AGMAT	0.0504353	0.69461	0.999889
AGMO	-0.346557	0.388535	0.999889
AGO1	0.0255277	0.595103	0.999889
AGO2	-0.00558052	0.919469	0.999889
AGO3	-0.107244	0.1373	0.999889
AGO4	0.0435664	0.600796	0.999889
AGPAT1	0.0169903	0.810431	0.999889
AGPAT2	0.0610109	0.472075	0.999889
AGPAT3	0.0243771	0.67379	0.999889
AGPAT4	0.703438	0.535288	0.999889
AGPAT5	-0.0029661	0.972583	0.999889
AGPS	-0.0103806	0.903725	0.999889
AGR2	0.0411412	0.428684	0.999889
AGR3	0.283069	0.467238	0.999889
AGRN	0.0137868	0.857991	0.999889
AGT	-0.0973737	0.871563	0.999889
AGTPBP1	0.048507	0.741566	0.999889
AGTRAP	0.101763	0.271221	0.999889
AHCTF1	-0.0167288	0.796871	0.999889
AHCY	0.0322037	0.608057	0.999889
AHCYL1	0.00203687	0.966086	0.999889
AHCYL2	0.0665516	0.416293	0.999889
AHDC1	0.00793339	0.924915	0.999889
AHI1	-0.0461645	0.575272	0.999889
AHNAK	0.057829	0.25266	0.999889
AHNAK2	0.0699044	0.452417	0.999889
AHR	-0.293065	0.0028755	0.999889
AHRR	0.10829	0.741365	0.999889
AHSA1	0.0153131	0.761497	0.999889
AIDA	-0.0619193	0.449192	0.999889
AIF1L	0.00813449	0.897884	0.999889
AIFM1	0.0662376	0.258759	0.999889
AIFM2	0.0702246	0.20319	0.999889
AIFM3	0.83145	0.14516	0.999889
AIG1	0.0290318	0.734742	0.999889
AIMP1	-0.0128913	0.871337	0.999889
AIMP2	0.043228	0.475847	0.999889
AIP	-0.00532772	0.929489	0.999889
AJM1	-0.0308973	0.847035	0.999889
AJUBA	-0.00693958	0.898223	0.999889
AK1	-0.12447	0.349709	0.999889
AK2	-0.00385028	0.939243	0.999889
AK3	-0.257127	0.0702933	0.999889
AK4	-0.123619	0.132643	0.999889
AK4P3	0.0742444	0.59235	0.999889
AK5	-0.14912	0.781789	0.999889
AK6	-0.176313	0.152569	0.999889
AK7	0.0227162	0.95238	0.999889
AK8	-0.164248	0.831472	0.999889
AK9	-0.116026	0.303391	0.999889
AKAP1	0.0026557	0.961209	0.999889
AKAP10	0.038933	0.522951	0.999889
AKAP11	-0.0852823	0.232131	0.999889
AKAP12	0.0788337	0.597465	0.999889
AKAP13	0.0669901	0.240197	0.999889
AKAP17A	0.00366812	0.973428	0.999889
AKAP3	1.43083	0.0917613	0.999889
AKAP5	-0.219396	0.0755657	0.999889
AKAP6	0.0422962	0.87598	0.999889
AKAP7	0.183005	0.480994	0.999889
AKAP8	-0.122416	0.0960504	0.999889
AKAP8L	-0.0617943	0.321337	0.999889
AKAP9	-0.0394975	0.560761	0.999889
AKIP1	-0.0158767	0.834305	0.999889
AKIRIN1	-0.0162268	0.773336	0.999889
AKIRIN2	-0.00250257	0.972324	0.999889
AKNA	-0.196126	0.130563	0.999889
AKR1A1	0.100364	0.139953	0.999889
AKR1B1	1.03418	0.389003	0.999889
AKR1B10	-0.0603794	0.967331	0.999889
AKR1C1	0.0715929	0.237866	0.999889
AKR1C2	0.0566923	0.362877	0.999889
AKR1C3	0.138968	0.0152177	0.999889
AKR1C4	0.0455076	0.87701	0.999889
AKR7A2	0.0969814	0.161492	0.999889
AKR7A3	0.112361	0.450144	0.999889
AKT1	0.0152109	0.764779	0.999889
AKT1S1	-0.0718659	0.205332	0.999889
AKT2	-0.0265816	0.638154	0.999889
AKT3	-0.169579	0.831526	0.999889
AKTIP	0.00395408	0.958527	0.999889
ALAD	-0.0136373	0.854652	0.999889
ALAS1	0.0232514	0.655269	0.999889
ALCAM	-0.0642068	0.329864	0.999889
ALDH16A1	0.142089	0.0872293	0.999889
ALDH18A1	0.0299284	0.568363	0.999889
ALDH1A2	-0.113419	0.76482	0.999889
ALDH1A3	0.00919417	0.851876	0.999889
ALDH1B1	0.0628781	0.376116	0.999889
ALDH1L1	-1.07332	0.243042	0.999889
ALDH1L2	0.2606	0.104673	0.999889
ALDH2	0.0665094	0.352824	0.999889
ALDH3A1	0.0576234	0.524228	0.999889
ALDH3A2	0.0205322	0.682734	0.999889
ALDH3B1	0.0270208	0.861506	0.999889
ALDH3B2	0.0251037	0.786671	0.999889
ALDH4A1	-0.0337047	0.71452	0.999889
ALDH5A1	0.142875	0.0997024	0.999889
ALDH6A1	-0.102121	0.247699	0.999889
ALDH7A1	0.0322032	0.610778	0.999889
ALDH8A1	-0.144746	0.814816	0.999889
ALDH9A1	0.0650179	0.254024	0.999889
ALDOA	-0.245651	0.000628028	0.999889
ALDOC	-0.153772	0.276073	0.999889
ALG1	0.0843981	0.183297	0.999889
ALG10	-0.228422	0.0680569	0.999889
ALG10B	-0.251871	0.0423315	0.999889
ALG11	-0.046486	0.69069	0.999889
ALG12	0.0744463	0.324763	0.999889
ALG13	-0.14623	0.0449763	0.999889
ALG14	-0.0756249	0.355161	0.999889
ALG1L2	0.516543	0.35684	0.999889
ALG2	-0.0419131	0.509927	0.999889
ALG3	-0.044028	0.535486	0.999889
ALG5	-0.0299126	0.652728	0.999889
ALG6	-0.13668	0.495067	0.999889
ALG8	-0.00710936	0.900835	0.999889
ALG9	-0.0692709	0.580241	0.999889
ALK	0.179314	0.606844	0.999889
ALKBH1	0.0245875	0.71487	0.999889
ALKBH2	0.0443951	0.60412	0.999889
ALKBH3	0.0644301	0.589122	0.999889
ALKBH4	-0.0120237	0.915928	0.999889
ALKBH5	0.0204167	0.7072	0.999889
ALKBH6	-0.0514723	0.883295	0.999889
ALKBH7	0.103014	0.452346	0.999889
ALKBH8	-0.0432247	0.707855	0.999889
ALMS1	0.0744043	0.226767	0.999889
ALOX12B	-0.675105	0.335659	0.999889
ALOX15	0.043731	0.891003	0.999889
ALOXE3	-0.0745745	0.677053	0.999889
ALPK1	-0.056918	0.659929	0.999889
ALPK3	0.188149	0.133371	0.999889
ALPL	0.59214	0.0610621	0.999889
ALPP	0.214525	0.751188	0.999889
ALS2	0.0339896	0.62403	0.999889
ALS2CL	0.22575	0.143982	0.999889
ALX1	-0.0158846	0.881886	0.999889
ALYREF	0.0276447	0.59832	0.999889
AMACR	0.0900457	0.520719	0.999889
AMBP	-0.131596	0.868781	0.999889
AMBRA1	0.121303	0.0932812	0.999889
AMD1	-0.104407	0.109478	0.999889
AMDHD1	-0.805188	0.239723	0.999889
AMDHD2	0.028588	0.777069	0.999889
AMER1	0.123826	0.291173	0.999889
AMFR	0.0910696	0.0926523	0.999889
AMH	0.0321821	0.945593	0.999889
AMHR2	-0.904665	0.214113	0.999889
AMIGO1	0.14595	0.0691619	0.999889
AMIGO2	-0.0267921	0.726814	0.999889
AMMECR1	-0.104814	0.265393	0.999889
AMMECR1L	-0.0115206	0.842681	0.999889
AMN	0.295345	0.0716354	0.999889
AMN1	-0.200655	0.165591	0.999889
AMOT	-0.017566	0.957191	0.999889
AMOTL1	-0.0111438	0.871249	0.999889
AMOTL2	0.0118843	0.8441	0.999889
AMPD2	0.00293489	0.963712	0.999889
AMPD3	-0.516906	0.105325	0.999889
AMPH	0.3058	0.787827	0.999889
AMTN	-0.262753	0.62661	0.999889
AMY2B	-0.283581	0.497338	0.999889
AMZ2	-0.0474849	0.423587	0.999889
ANAPC1	0.0509233	0.436519	0.999889
ANAPC10	-0.000681954	0.997118	0.999889
ANAPC11	0.0436635	0.550862	0.999889
ANAPC13	-0.0238805	0.679346	0.999889
ANAPC15	0.116606	0.129354	0.999889
ANAPC16	-0.0202344	0.696164	0.999889
ANAPC2	0.0914803	0.233746	0.999889
ANAPC4	0.0497047	0.506521	0.999889
ANAPC5	0.0553787	0.343903	0.999889
ANAPC7	0.0474701	0.376457	0.999889
ANG	-0.0713925	0.562491	0.999889
ANGEL1	0.0221663	0.755726	0.999889
ANGEL2	-0.031922	0.755846	0.999889
ANGPT1	0.888914	0.289661	0.999889
ANGPTL2	0.0205411	0.792868	0.999889
ANGPTL4	-0.119926	0.778628	0.999889
ANK2	0.218035	0.719345	0.999889
ANK3	-0.0336394	0.757932	0.999889
ANKAR	-0.195051	0.56049	0.999889
ANKDD1A	0.28495	0.61659	0.999889
ANKEF1	-0.0262058	0.73415	0.999889
ANKFN1	0.474592	0.49332	0.999889
ANKFY1	0.00771712	0.899817	0.999889
ANKH	0.0420876	0.72387	0.999889
ANKHD1	0.0271274	0.889413	0.999889
ANKHD1-EIF4EBP3	-0.34507	0.533306	0.999889
ANKIB1	-0.0226217	0.710762	0.999889
ANKLE2	0.0687871	0.201816	0.999889
ANKMY1	-0.0373285	0.814622	0.999889
ANKMY2	-0.0239394	0.806211	0.999889
ANKRA2	0.0712404	0.596387	0.999889
ANKRD1	-0.21863	0.591096	0.999889
ANKRD10	0.0318681	0.640733	0.999889
ANKRD11	-0.00932281	0.868238	0.999889
ANKRD12	-0.0894447	0.36368	0.999889
ANKRD13A	-0.0114703	0.831895	0.999889
ANKRD13B	-0.000927099	0.994452	0.999889
ANKRD13C	-0.100914	0.159858	0.999889
ANKRD13D	-0.0161307	0.825658	0.999889
ANKRD16	0.28826	0.224607	0.999889
ANKRD17	0.034408	0.553149	0.999889
ANKRD18B	-0.573489	0.516156	0.999889
ANKRD2	0.937486	0.397979	0.999889
ANKRD23	-0.18926	0.774293	0.999889
ANKRD24	0.542192	0.661346	0.999889
ANKRD26	-0.109555	0.478301	0.999889
ANKRD27	0.0380456	0.496365	0.999889
ANKRD28	0.0485668	0.439242	0.999889
ANKRD29	-0.082705	0.927442	0.999889
ANKRD31	0.291048	0.818245	0.999889
ANKRD33	-0.0800063	0.936122	0.999889
ANKRD33B	0.204195	0.747179	0.999889
ANKRD34A	1.08936	0.23641	0.999889
ANKRD35	1.44095	0.215796	0.999889
ANKRD36	0.145218	0.539121	0.999889
ANKRD36B	-0.340598	0.232583	0.999889
ANKRD36C	-0.00367456	0.977509	0.999889
ANKRD37	0.0677465	0.692432	0.999889
ANKRD39	0.217534	0.108664	0.999889
ANKRD40	-0.0296226	0.558551	0.999889
ANKRD42	-0.0729683	0.448767	0.999889
ANKRD44	0.0633228	0.615312	0.999889
ANKRD46	-0.109998	0.410554	0.999889
ANKRD49	-0.15101	0.269039	0.999889
ANKRD50	0.0255176	0.659428	0.999889
ANKRD52	-0.00933424	0.868369	0.999889
ANKRD54	0.028445	0.767576	0.999889
ANKRD6	-0.0630489	0.702824	0.999889
ANKRD61	-0.576878	0.386923	0.999889
ANKRD63	-0.0075483	0.996272	0.999889
ANKRD9	0.0330503	0.63367	0.999889
ANKS1A	0.0557562	0.400135	0.999889
ANKS1B	0.0667902	0.654012	0.999889
ANKS3	0.0326394	0.834534	0.999889
ANKS6	0.129884	0.470847	0.999889
ANKZF1	-0.0328894	0.724666	0.999889
ANLN	0.0016798	0.975104	0.999889
ANO10	0.0746577	0.271797	0.999889
ANO3	-0.983652	0.284298	0.999889
ANO6	0.0522067	0.355331	0.999889
ANO7	0.139786	0.412595	0.999889
ANO8	0.101138	0.363661	0.999889
ANO9	0.0561631	0.867462	0.999889
ANOS1	0.180175	0.175954	0.999889
ANP32A	-0.0364645	0.47157	0.999889
ANP32B	0.00774002	0.898915	0.999889
ANP32D	-0.678539	0.37363	0.999889
ANP32E	-0.0700333	0.389465	0.999889
ANPEP	0.209896	0.674709	0.999889
ANTKMT	-0.144144	0.185073	0.999889
ANTXR1	-0.0202817	0.746888	0.999889
ANTXR2	-0.0506106	0.718388	0.999889
ANXA1	0.113718	0.740221	0.999889
ANXA11	0.0184704	0.716938	0.999889
ANXA2	0.0235654	0.610851	0.999889
ANXA2R	-0.0849512	0.431484	0.999889
ANXA3	0.012241	0.820546	0.999889
ANXA4	-0.0362079	0.548085	0.999889
ANXA5	-0.0216488	0.655527	0.999889
ANXA6	-0.0103096	0.91969	0.999889
ANXA7	0.0500757	0.329032	0.999889
ANXA9	-0.00621213	0.961138	0.999889
AOC2	0.139645	0.281284	0.999889
AOC3	-0.240826	0.503242	0.999889
AOPEP	0.111245	0.0688882	0.999889
AOX1	-0.0283268	0.95947	0.999889
AP1AR	-0.194505	0.0576813	0.999889
AP1B1	0.038261	0.516626	0.999889
AP1G1	-0.0043041	0.939202	0.999889
AP1G2	0.0119342	0.8821	0.999889
AP1M1	-0.0110878	0.878636	0.999889
AP1M2	0.0294923	0.583207	0.999889
AP1S1	-0.0308151	0.690721	0.999889
AP1S2	-0.137351	0.339222	0.999889
AP1S3	0.00880082	0.930128	0.999889
AP2A1	0.0327121	0.629526	0.999889
AP2A2	0.0411591	0.5925	0.999889
AP2B1	0.068882	0.127865	0.999889
AP2M1	0.0484586	0.338961	0.999889
AP2S1	0.0625297	0.288398	0.999889
AP3B1	0.0101942	0.859636	0.999889
AP3B2	-0.0853246	0.933594	0.999889
AP3D1	0.0453332	0.4357	0.999889
AP3M1	-0.0811098	0.168633	0.999889
AP3M2	-0.069147	0.610355	0.999889
AP3S1	-0.0787998	0.386773	0.999889
AP3S2	0.0226558	0.822154	0.999889
AP4B1	0.0950897	0.221392	0.999889
AP4E1	-0.0683337	0.432702	0.999889
AP4M1	-0.0102319	0.909974	0.999889
AP4S1	0.0771725	0.569328	0.999889
AP5B1	0.0552848	0.408122	0.999889
AP5M1	-0.0306943	0.729348	0.999889
AP5S1	0.0817714	0.279449	0.999889
AP5Z1	-0.0443815	0.615302	0.999889
APAF1	-0.008319	0.916769	0.999889
APBA1	0.0451683	0.812298	0.999889
APBA3	-0.018019	0.852235	0.999889
APBB1	0.0888537	0.259527	0.999889
APBB2	-0.000936079	0.987616	0.999889
APBB3	-0.178059	0.455949	0.999889
APC	0.0158484	0.828234	0.999889
APC2	0.299873	0.710388	0.999889
APCDD1	-0.24173	0.581064	0.999889
APEH	0.0299612	0.622566	0.999889
APEX1	-0.0442522	0.39317	0.999889
APEX2	0.0135454	0.84381	0.999889
APH1A	0.0671842	0.268122	0.999889
APH1B	0.102268	0.347306	0.999889
API5	-0.105307	0.121037	0.999889
APIP	-0.0927667	0.209135	0.999889
APLF	0.523333	0.72221	0.999889
APLN	-0.120342	0.801565	0.999889
APLP1	-0.351153	0.514181	0.999889
APLP2	0.00875933	0.846229	0.999889
APMAP	0.0416683	0.433538	0.999889
APOBEC3A	-0.0232377	0.976488	0.999889
APOBEC3B	0.00973665	0.923238	0.999889
APOBEC3C	0.0795567	0.854876	0.999889
APOBEC3F	0.361733	0.650426	0.999889
APOBR	-0.096711	0.734728	0.999889
APOC1	0.0817073	0.929696	0.999889
APOD	0.360669	0.253347	0.999889
APOE	0.0256455	0.914808	0.999889
APOL1	0.0295305	0.671245	0.999889
APOL2	0.0403559	0.513684	0.999889
APOL3	0.0236492	0.82064	0.999889
APOL6	-0.0108794	0.863871	0.999889
APOLD1	0.16341	0.247483	0.999889
APOM	0.0311371	0.91671	0.999889
APOO	0.0251177	0.738228	0.999889
APOOL	-0.163416	0.0681395	0.999889
APP	0.016637	0.715581	0.999889
APPBP2	-0.0293757	0.656684	0.999889
APPL1	-0.0649468	0.361199	0.999889
APPL2	0.0160883	0.781207	0.999889
APRT	0.0748436	0.309176	0.999889
APTX	0.0103394	0.868049	0.999889
AQP1	0.19192	0.805208	0.999889
AQP11	0.0287724	0.893181	0.999889
AQP3	-0.0634816	0.399329	0.999889
AQP5	0.0512836	0.867817	0.999889
AQR	0.0360477	0.537747	0.999889
AR	-0.0121013	0.83431	0.999889
ARAF	0.00300944	0.9575	0.999889
ARAP1	0.0645101	0.294902	0.999889
ARAP2	-0.0185017	0.815672	0.999889
ARAP3	0.0102536	0.990184	0.999889
ARC	0.882334	0.463523	0.999889
ARCN1	0.0067779	0.890172	0.999889
AREG	0.0901089	0.477891	0.999889
AREL1	0.0147755	0.810115	0.999889
ARF1	0.0167067	0.746	0.999889
ARF3	0.0164395	0.750306	0.999889
ARF4	-0.0528843	0.391516	0.999889
ARF5	-0.0157809	0.820761	0.999889
ARF6	-0.0446395	0.426685	0.999889
ARFGAP1	0.049728	0.48058	0.999889
ARFGAP2	0.0588321	0.332987	0.999889
ARFGAP3	0.0200107	0.762236	0.999889
ARFGEF1	0.0250381	0.643969	0.999889
ARFGEF2	0.0172745	0.726014	0.999889
ARFGEF3	0.0489666	0.322742	0.999889
ARFIP1	-0.144161	0.0790312	0.999889
ARFIP2	-0.00410853	0.945435	0.999889
ARFRP1	0.0515746	0.53654	0.999889
ARG2	0.0732651	0.261282	0.999889
ARGLU1	-0.197059	0.0190058	0.999889
ARHGAP1	0.00760434	0.908281	0.999889
ARHGAP10	-0.0148082	0.885213	0.999889
ARHGAP11A	-0.0663663	0.405919	0.999889
ARHGAP11B	0.290306	0.532995	0.999889
ARHGAP12	-0.0749736	0.343175	0.999889
ARHGAP17	-0.0154443	0.813787	0.999889
ARHGAP18	0.016673	0.855502	0.999889
ARHGAP19	0.140621	0.151636	0.999889
ARHGAP19-SLIT1	0.582583	0.26337	0.999889
ARHGAP20	-0.121355	0.229086	0.999889
ARHGAP21	-0.0498547	0.413858	0.999889
ARHGAP23	0.194602	0.627266	0.999889
ARHGAP24	0.0207735	0.887006	0.999889
ARHGAP26	0.0564405	0.324364	0.999889
ARHGAP27	-0.0382947	0.605157	0.999889
ARHGAP28	-0.0988111	0.332325	0.999889
ARHGAP29	-0.084417	0.27613	0.999889
ARHGAP30	0.433904	0.591639	0.999889
ARHGAP31	-0.0395008	0.817139	0.999889
ARHGAP32	0.0172313	0.791961	0.999889
ARHGAP33	-0.110005	0.696052	0.999889
ARHGAP35	0.0534813	0.275382	0.999889
ARHGAP39	-0.0254794	0.788898	0.999889
ARHGAP4	0.190391	0.878974	0.999889
ARHGAP42	0.0871294	0.386514	0.999889
ARHGAP44	0.0801466	0.929887	0.999889
ARHGAP45	0.200366	0.27925	0.999889
ARHGAP5	-0.112513	0.240657	0.999889
ARHGAP6	0.160567	0.643368	0.999889
ARHGAP8	0.222695	0.398684	0.999889
ARHGDIA	-0.0341112	0.595543	0.999889
ARHGDIB	0.000670325	0.990599	0.999889
ARHGEF1	-0.00333446	0.962773	0.999889
ARHGEF10	-0.034398	0.958107	0.999889
ARHGEF10L	-0.121898	0.430503	0.999889
ARHGEF11	0.0616918	0.283738	0.999889
ARHGEF12	0.0381015	0.485672	0.999889
ARHGEF16	0.0496752	0.579093	0.999889
ARHGEF17	0.0169279	0.828703	0.999889
ARHGEF18	0.0972343	0.170272	0.999889
ARHGEF19	0.0682838	0.566417	0.999889
ARHGEF2	-0.00449902	0.941641	0.999889
ARHGEF25	-1.00027	0.38978	0.999889
ARHGEF26	-0.0437994	0.529645	0.999889
ARHGEF28	0.0297552	0.655304	0.999889
ARHGEF3	0.0440287	0.659962	0.999889
ARHGEF33	-0.113051	0.345724	0.999889
ARHGEF35	-0.0825685	0.483415	0.999889
ARHGEF37	0.114712	0.276511	0.999889
ARHGEF38	-0.05067	0.551807	0.999889
ARHGEF39	0.116735	0.103379	0.999889
ARHGEF4	-0.267603	0.10538	0.999889
ARHGEF40	0.10302	0.519227	0.999889
ARHGEF5	-0.141081	0.181883	0.999889
ARHGEF6	-0.49163	0.181182	0.999889
ARHGEF7	0.000639718	0.991443	0.999889
ARHGEF9	0.0948514	0.215171	0.999889
ARID1A	-0.0147765	0.820557	0.999889
ARID1B	0.0168927	0.790919	0.999889
ARID2	-0.061402	0.324399	0.999889
ARID3A	0.277721	0.380439	0.999889
ARID3B	-0.000472558	0.996758	0.999889
ARID3C	0.647538	0.513418	0.999889
ARID4A	-0.0689283	0.489262	0.999889
ARID4B	0.0266595	0.728357	0.999889
ARID5A	0.143881	0.365644	0.999889
ARID5B	-0.0148452	0.800964	0.999889
ARIH1	-0.0156925	0.806169	0.999889
ARIH2	0.0118914	0.839095	0.999889
ARL1	-0.0405148	0.493125	0.999889
ARL10	0.279352	0.703589	0.999889
ARL11	0.301151	0.535527	0.999889
ARL13B	-0.0515812	0.582729	0.999889
ARL14EP	-0.0802832	0.334067	0.999889
ARL15	-0.221973	0.0827351	0.999889
ARL16	-0.0519545	0.470933	0.999889
ARL17A	-0.235385	0.160433	0.999889
ARL17B	-0.0997907	0.747728	0.999889
ARL2	-0.0422139	0.709621	0.999889
ARL2BP	-0.0659066	0.292954	0.999889
ARL2-SNX15	-0.884821	0.19224	0.999889
ARL3	0.0168013	0.816143	0.999889
ARL4A	0.0563506	0.56292	0.999889
ARL4C	-0.0215399	0.827283	0.999889
ARL4D	-0.136961	0.390847	0.999889
ARL5A	-0.211578	0.526959	0.999889
ARL5B	-0.15581	0.507683	0.999889
ARL6	-0.293814	0.0231528	0.999889
ARL6IP1	-0.0863925	0.234475	0.999889
ARL6IP4	-0.451031	0.618875	0.999889
ARL6IP5	-0.031959	0.658137	0.999889
ARL6IP6	-0.138432	0.226929	0.999889
ARL8A	-0.0410592	0.613436	0.999889
ARL8B	-0.123903	0.154809	0.999889
ARL9	-0.984155	0.206362	0.999889
ARMC1	-0.171725	0.0713018	0.999889
ARMC10	-0.0703618	0.442863	0.999889
ARMC2	-0.340061	0.259717	0.999889
ARMC3	-0.5492	0.587653	0.999889
ARMC5	0.0131315	0.895981	0.999889
ARMC6	0.0323146	0.594946	0.999889
ARMC7	-0.0474094	0.477835	0.999889
ARMC8	0.0442376	0.470114	0.999889
ARMC9	-0.0231256	0.709052	0.999889
ARMCX1	0.00519918	0.959532	0.999889
ARMCX2	0.103829	0.528253	0.999889
ARMCX3	-0.0625583	0.364241	0.999889
ARMCX4	0.375499	0.0169851	0.999889
ARMCX5	-0.0497187	0.542187	0.999889
ARMCX6	-0.0428512	0.576465	0.999889
ARMH3	0.0642402	0.374334	0.999889
ARMH4	0.467392	0.512353	0.999889
ARMT1	-0.183891	0.0555727	0.999889
ARNT	-0.0262825	0.66375	0.999889
ARNTL	-0.0734381	0.559573	0.999889
ARNTL2	-0.0275541	0.817061	0.999889
ARPC1A	-0.0709711	0.307355	0.999889
ARPC1B	-0.160752	0.235923	0.999889
ARPC2	-0.0379189	0.421606	0.999889
ARPC3	-0.0110973	0.864388	0.999889
ARPC4	0.00797913	0.894538	0.999889
ARPC5	-0.113419	0.128044	0.999889
ARPC5L	0.061118	0.332981	0.999889
ARPIN	-0.0351149	0.613007	0.999889
ARPP19	-0.177174	0.0316798	0.999889
ARRB1	0.109377	0.125242	0.999889
ARRB2	-0.0396042	0.633464	0.999889
ARRDC1	0.0413368	0.634583	0.999889
ARRDC2	-0.104872	0.44831	0.999889
ARRDC3	-0.170086	0.0813666	0.999889
ARRDC4	0.0633354	0.528096	0.999889
ARSA	-0.0484746	0.810015	0.999889
ARSB	-0.0508695	0.555649	0.999889
ARSG	0.034275	0.738265	0.999889
ARSI	0.893575	0.384031	0.999889
ARSJ	-0.0033202	0.957594	0.999889
ARSK	0.0873964	0.474847	0.999889
ART3	-0.00422923	0.99775	0.999889
ARTN	1.03907	0.387247	0.999889
ARV1	0.0103986	0.87565	0.999889
ARVCF	-0.011407	0.906793	0.999889
ARX	0.563856	0.724399	0.999889
ASAH1	-0.0506945	0.355774	0.999889
ASAH2	-0.157169	0.508835	0.999889
ASAH2B	-0.064719	0.474931	0.999889
ASAP1	-0.0390566	0.565026	0.999889
ASAP2	0.0690845	0.253966	0.999889
ASAP3	0.038097	0.590516	0.999889
ASB1	0.0505877	0.538759	0.999889
ASB13	-0.367258	0.142275	0.999889
ASB14	1.70814	0.0711946	0.999889
ASB2	-0.329923	0.792135	0.999889
ASB3	-0.113313	0.152651	0.999889
ASB6	-0.0227215	0.756021	0.999889
ASB7	0.0760361	0.337947	0.999889
ASB8	0.030162	0.643949	0.999889
ASB9	-0.488832	0.259273	0.999889
ASCC1	-0.00588451	0.917795	0.999889
ASCC2	0.0140601	0.783681	0.999889
ASCC3	0.0628609	0.309981	0.999889
ASCL2	-0.459255	0.260098	0.999889
ASF1A	-0.0320666	0.751571	0.999889
ASF1B	0.0232517	0.760796	0.999889
ASH1L	-0.0164091	0.771529	0.999889
ASH2L	-0.0118567	0.845007	0.999889
ASIC1	0.0964688	0.588637	0.999889
ASIC3	-0.252189	0.700224	0.999889
ASL	0.0581346	0.366271	0.999889
ASNS	0.0196159	0.960249	0.999889
ASNSD1	-0.0195566	0.821683	0.999889
ASPG	-0.207447	0.866635	0.999889
ASPH	-0.066076	0.328035	0.999889
ASPHD1	-0.0451615	0.725406	0.999889
ASPHD2	-0.263021	0.263048	0.999889
ASPM	-0.0961741	0.355847	0.999889
ASPSCR1	-0.0226229	0.723466	0.999889
ASRGL1	0.0437544	0.511051	0.999889
ASS1	0.0207662	0.694749	0.999889
ASTE1	0.0431766	0.599722	0.999889
ASTL	1.62515	0.185136	0.999889
ASTN2	-0.0320038	0.785188	0.999889
ASXL1	0.0384461	0.456124	0.999889
ASXL2	-0.0130126	0.850273	0.999889
ASXL3	-0.0626419	0.761567	0.999889
ASZ1	0.222675	0.740214	0.999889
ATAD2	-0.0161931	0.797455	0.999889
ATAD2B	-0.0151121	0.87529	0.999889
ATAD3A	0.0796367	0.357635	0.999889
ATAD3B	0.0639946	0.552486	0.999889
ATAD3C	-0.544197	0.330848	0.999889
ATAD5	-0.209979	0.0375611	0.999889
ATAT1	-0.190841	0.298811	0.999889
ATE1	-0.0522795	0.584717	0.999889
ATF1	-0.0335502	0.65635	0.999889
ATF2	-0.0604489	0.316487	0.999889
ATF3	-0.0369665	0.618745	0.999889
ATF4	-0.0126738	0.817002	0.999889
ATF5	-0.0630578	0.358565	0.999889
ATF6	0.0217565	0.684453	0.999889
ATF6B	-0.0210004	0.741775	0.999889
ATF7	-0.0110466	0.879245	0.999889
ATF7IP	-0.00832502	0.905252	0.999889
ATG10	-0.194443	0.269815	0.999889
ATG101	0.0328901	0.625425	0.999889
ATG12	-0.148852	0.0489897	0.999889
ATG13	0.0723421	0.223414	0.999889
ATG14	-0.0453237	0.648478	0.999889
ATG16L1	0.0447656	0.469042	0.999889
ATG16L2	-0.37642	0.290122	0.999889
ATG2A	0.041454	0.573115	0.999889
ATG2B	0.0311083	0.675612	0.999889
ATG3	-0.0262437	0.643153	0.999889
ATG4A	0.0329904	0.611719	0.999889
ATG4B	0.102467	0.182372	0.999889
ATG4C	-0.200627	0.689376	0.999889
ATG4D	0.0781534	0.302691	0.999889
ATG5	-0.114712	0.171137	0.999889
ATG7	0.169846	0.0506383	0.999889
ATG9A	0.122065	0.0886937	0.999889
ATG9B	0.0569914	0.761616	0.999889
ATIC	0.00886248	0.856262	0.999889
ATL1	-0.10234	0.707811	0.999889
ATL2	-0.103085	0.207602	0.999889
ATL3	0.000576322	0.992411	0.999889
ATM	0.00253845	0.983103	0.999889
ATMIN	0.00865779	0.870383	0.999889
ATN1	-0.0519279	0.50826	0.999889
ATOH7	-0.588836	0.120986	0.999889
ATOH8	0.121872	0.267908	0.999889
ATOX1	0.00256746	0.967761	0.999889
ATP10A	1.15547	0.351925	0.999889
ATP10B	-0.0176838	0.936143	0.999889
ATP10D	0.00726683	0.928758	0.999889
ATP11B	-0.056751	0.408145	0.999889
ATP11C	-0.0328734	0.667466	0.999889
ATP13A1	0.0527626	0.455818	0.999889
ATP13A2	0.016139	0.804804	0.999889
ATP13A3	-0.0857429	0.306568	0.999889
ATP13A4	0.0282701	0.821266	0.999889
ATP13A5	-0.282436	0.854992	0.999889
ATP1A1	0.0947671	0.0483882	0.999889
ATP1A3	0.531278	0.557803	0.999889
ATP1B1	-0.0540733	0.390871	0.999889
ATP1B2	-0.371341	0.670757	0.999889
ATP1B3	0.0549274	0.281712	0.999889
ATP23	-0.115525	0.331705	0.999889
ATP2A1	-0.605145	0.324166	0.999889
ATP2A2	0.0212761	0.646541	0.999889
ATP2A3	0.105481	0.0842087	0.999889
ATP2B1	-0.0378474	0.534735	0.999889
ATP2B2	-0.99609	0.433941	0.999889
ATP2B3	0.36467	0.735289	0.999889
ATP2B4	0.0161199	0.835763	0.999889
ATP2C1	0.00620528	0.910932	0.999889
ATP2C2	0.0344398	0.836468	0.999889
ATP5F1A	0.0496858	0.363579	0.999889
ATP5F1B	0.0771677	0.171127	0.999889
ATP5F1C	0.0382554	0.538337	0.999889
ATP5F1D	0.0275505	0.769717	0.999889
ATP5F1E	-0.00812463	0.88352	0.999889
ATP5IF1	-0.0249084	0.678666	0.999889
ATP5MC1	-0.0509447	0.416586	0.999889
ATP5MC2	0.0780153	0.188415	0.999889
ATP5MC3	0.0451942	0.412427	0.999889
ATP5ME	-0.0653443	0.255501	0.999889
ATP5MF	-0.0893702	0.221898	0.999889
ATP5MF-PTCD1	0.597175	0.682676	0.999889
ATP5MG	-0.110992	0.189679	0.999889
ATP5MGL	0.740324	0.299257	0.999889
ATP5MJ	0.0357089	0.573513	0.999889
ATP5MK	-0.0379067	0.573239	0.999889
ATP5PB	-0.00494617	0.924719	0.999889
ATP5PD	0.0541417	0.350339	0.999889
ATP5PF	-0.0148882	0.83301	0.999889
ATP5PO	0.0712829	0.349929	0.999889
ATP6AP1	0.040462	0.482208	0.999889
ATP6AP2	-0.0425671	0.516856	0.999889
ATP6V0A1	-0.00852078	0.880797	0.999889
ATP6V0A2	-0.02788	0.644408	0.999889
ATP6V0B	0.0585617	0.352537	0.999889
ATP6V0C	1.32402	0.226722	0.999889
ATP6V0D1	0.0306498	0.622438	0.999889
ATP6V0E1	0.0174274	0.739033	0.999889
ATP6V0E2	0.0106493	0.897835	0.999889
ATP6V1A	-0.00921857	0.896109	0.999889
ATP6V1B2	0.0467355	0.413162	0.999889
ATP6V1C1	0.00588286	0.930962	0.999889
ATP6V1C2	0.562036	0.307188	0.999889
ATP6V1D	0.0293007	0.636531	0.999889
ATP6V1E1	0.0450486	0.412338	0.999889
ATP6V1E2	-0.0758087	0.533683	0.999889
ATP6V1F	-0.0916998	0.182797	0.999889
ATP6V1FNB	0.101925	0.859751	0.999889
ATP6V1G1	-0.113263	0.0591131	0.999889
ATP6V1G2	0.51069	0.375178	0.999889
ATP6V1H	0.0390034	0.551778	0.999889
ATP7A	0.0454701	0.606479	0.999889
ATP7B	0.0621087	0.718036	0.999889
ATP8A1	0.00950352	0.93655	0.999889
ATP8A2	-0.130043	0.9126	0.999889
ATP8B1	-0.0300106	0.603254	0.999889
ATP8B2	0.0280543	0.648123	0.999889
ATP8B3	0.252583	0.7552	0.999889
ATP9A	0.0208482	0.673246	0.999889
ATP9B	-0.122615	0.354494	0.999889
ATPAF1	-0.0549134	0.328532	0.999889
ATPAF2	-0.0707419	0.376229	0.999889
ATPSCKMT	-0.0116286	0.87267	0.999889
ATR	0.0284033	0.691297	0.999889
ATRAID	0.00845435	0.88662	0.999889
ATRIP	0.172479	0.0856663	0.999889
ATRN	0.0257628	0.628659	0.999889
ATRX	-0.0636347	0.428798	0.999889
ATXN1	-0.0547123	0.535731	0.999889
ATXN10	0.0359174	0.502188	0.999889
ATXN1L	0.0295109	0.646519	0.999889
ATXN2	-0.0881694	0.26715	0.999889
ATXN2L	-0.0105903	0.855	0.999889
ATXN3	-0.029726	0.740962	0.999889
ATXN7	-0.0419414	0.580764	0.999889
ATXN7L1	-0.369461	0.010459	0.999889
ATXN7L2	0.029648	0.863468	0.999889
ATXN7L3	0.0576853	0.297989	0.999889
ATXN7L3B	0.0321045	0.527546	0.999889
AUH	-0.0626022	0.499384	0.999889
AUNIP	0.0833493	0.419212	0.999889
AUP1	-0.0108353	0.838603	0.999889
AURKA	0.00508594	0.926892	0.999889
AURKAIP1	0.0540319	0.445156	0.999889
AURKB	-0.04812	0.421682	0.999889
AURKC	0.209319	0.715516	0.999889
AUTS2	-0.110993	0.0786643	0.999889
AVEN	0.0831897	0.463895	0.999889
AVIL	-0.280762	0.313362	0.999889
AVL9	0.0512092	0.350566	0.999889
AVPI1	0.0135368	0.910203	0.999889
AVPR1A	-0.168014	0.169656	0.999889
AVPR1B	0.0554519	0.491841	0.999889
AXIN1	-0.0917699	0.138926	0.999889
AXIN2	0.1064	0.500821	0.999889
AXL	-0.362705	0.219157	0.999889
AZI2	-0.0588718	0.390869	0.999889
AZIN1	-0.00902054	0.887583	0.999889
AZIN2	-1.50204	0.0791943	0.999889
AZU1	-0.105268	0.947754	0.999889
B2M	-0.0731017	0.188069	0.999889
B3GALNT1	-0.0721413	0.339825	0.999889
B3GALNT2	0.0325043	0.664216	0.999889
B3GALT1	0.039768	0.615523	0.999889
B3GALT2	0.944228	0.229313	0.999889
B3GALT4	0.0621579	0.475439	0.999889
B3GALT5	-0.192271	0.582681	0.999889
B3GALT6	0.107737	0.190588	0.999889
B3GALT9	-0.12453	0.416197	0.999889
B3GAT3	0.0278124	0.743182	0.999889
B3GLCT	-0.0354272	0.77289	0.999889
B3GNT2	-0.106572	0.27369	0.999889
B3GNT3	0.0162664	0.798478	0.999889
B3GNT4	0.153035	0.564209	0.999889
B3GNT5	-0.190195	0.284629	0.999889
B3GNT6	0.97341	0.50281	0.999889
B3GNT7	0.0151519	0.813048	0.999889
B3GNT9	0.0877288	0.251077	0.999889
B3GNTL1	-0.0902741	0.468654	0.999889
B4GALNT1	0.0960662	0.764091	0.999889
B4GALNT3	0.0809213	0.257369	0.999889
B4GALNT4	0.757699	0.329042	0.999889
B4GALT1	0.0245692	0.635486	0.999889
B4GALT2	0.00883405	0.879219	0.999889
B4GALT3	0.0229292	0.720717	0.999889
B4GALT4	0.00309805	0.957426	0.999889
B4GALT5	-0.028791	0.606501	0.999889
B4GALT6	-0.0771197	0.564891	0.999889
B4GALT7	0.0988591	0.223766	0.999889
B4GAT1	-0.0163437	0.872873	0.999889
B9D1	0.107093	0.250517	0.999889
B9D2	0.143386	0.520142	0.999889
BAAT	-0.584519	0.615162	0.999889
BABAM1	0.116701	0.210192	0.999889
BABAM2	0.0131847	0.845592	0.999889
BACE1	-0.0992777	0.570495	0.999889
BACE2	0.0984723	0.0537629	0.999889
BACH1	-0.100202	0.277729	0.999889
BAD	0.0383466	0.637617	0.999889
BAG1	0.0268207	0.641112	0.999889
BAG2	-0.123846	0.16211	0.999889
BAG3	-0.00384104	0.955855	0.999889
BAG4	-0.0383559	0.667528	0.999889
BAG5	-0.0107105	0.86075	0.999889
BAG6	0.0293629	0.604256	0.999889
BAHCC1	0.257396	0.665544	0.999889
BAHD1	-0.0232833	0.725113	0.999889
BAIAP2	0.0433007	0.424824	0.999889
BAIAP2L1	0.020405	0.707802	0.999889
BAIAP3	0.0994206	0.74354	0.999889
BAK1	0.107789	0.166255	0.999889
BAMBI	0.0307514	0.57192	0.999889
BANF1	-0.0117299	0.843122	0.999889
BANK1	-0.0167096	0.825523	0.999889
BANP	-0.0490609	0.56397	0.999889
BAP1	0.0100626	0.868703	0.999889
BARD1	-0.0785486	0.283529	0.999889
BARHL1	-0.736092	0.605286	0.999889
BARX1	0.148129	0.873052	0.999889
BARX2	0.0127002	0.897362	0.999889
BASP1	-0.114944	0.0921624	0.999889
BATF2	1.02076	0.33733	0.999889
BATF3	0.219858	0.416944	0.999889
BAX	-0.0249085	0.697133	0.999889
BAZ1A	0.010197	0.870955	0.999889
BAZ1B	0.0277199	0.585696	0.999889
BAZ2A	0.0339449	0.564832	0.999889
BAZ2B	-0.0430982	0.558627	0.999889
BBC3	0.0609654	0.844712	0.999889
BBIP1	-0.0105351	0.928895	0.999889
BBLN	-0.0192514	0.809174	0.999889
BBOF1	-0.326724	0.0899245	0.999889
BBS1	-0.439072	0.52635	0.999889
BBS10	-0.131029	0.248551	0.999889
BBS12	0.0787248	0.552912	0.999889
BBS2	-0.0172869	0.841252	0.999889
BBS4	-0.00927248	0.910941	0.999889
BBS5	-0.326799	0.0272811	0.999889
BBS7	-0.0820315	0.337327	0.999889
BBS9	0.0810286	0.398991	0.999889
BBX	-0.055693	0.424032	0.999889
BCAM	-0.026805	0.734954	0.999889
BCAP29	-0.269812	0.547831	0.999889
BCAP31	0.109049	0.0423059	0.999889
BCAR1	0.0345783	0.626027	0.999889
BCAR3	-0.00491237	0.937573	0.999889
BCAS1	-0.00581824	0.912777	0.999889
BCAS2	-0.0952687	0.154955	0.999889
BCAS3	-0.0361856	0.587763	0.999889
BCAS4	0.148445	0.0936778	0.999889
BCAT2	-0.0112035	0.851727	0.999889
BCCIP	-0.0141111	0.815602	0.999889
BCDIN3D	0.0451391	0.690962	0.999889
BCHE	-0.058141	0.957789	0.999889
BCKDHA	0.141201	0.612565	0.999889
BCKDHB	0.0980826	0.32782	0.999889
BCKDK	0.015533	0.801467	0.999889
BCL10	-0.0122679	0.875092	0.999889
BCL11A	0.454172	0.195924	0.999889
BCL11B	-0.115304	0.736193	0.999889
BCL2	0.0583481	0.735635	0.999889
BCL2A1	-1.06115	0.437116	0.999889
BCL2L1	0.0283863	0.60465	0.999889
BCL2L10	-0.0452035	0.920941	0.999889
BCL2L11	-0.0753929	0.373583	0.999889
BCL2L12	-0.0363913	0.628393	0.999889
BCL2L13	0.0454768	0.407194	0.999889
BCL2L14	-0.639398	0.514913	0.999889
BCL2L15	-0.0689993	0.863143	0.999889
BCL2L2	-0.00851838	0.901895	0.999889
BCL3	-0.076477	0.381911	0.999889
BCL6	0.0256943	0.696717	0.999889
BCL6B	0.749352	0.0415741	0.999889
BCL7A	0.0846633	0.358245	0.999889
BCL7B	-0.017189	0.769454	0.999889
BCL7C	0.0383309	0.573899	0.999889
BCL9	-0.00760499	0.927072	0.999889
BCL9L	-0.0569281	0.432185	0.999889
BCLAF1	-0.086454	0.229173	0.999889
BCLAF3	-0.192412	0.195932	0.999889
BCO1	1.53079	0.12751	0.999889
BCOR	-0.0155193	0.807592	0.999889
BCORL1	0.0137327	0.867256	0.999889
BCR	0.0767094	0.166584	0.999889
BCS1L	0.064357	0.365952	0.999889
BDH1	0.0100308	0.866404	0.999889
BDH2	-0.0484129	0.700354	0.999889
BDKRB1	-0.255845	0.438559	0.999889
BDKRB2	0.0881349	0.427362	0.999889
BDNF	-0.0920752	0.336261	0.999889
BDP1	0.0449794	0.64665	0.999889
BECN1	-0.0263648	0.616746	0.999889
BEGAIN	1.18623	0.0511763	0.999889
BEND3	0.0466754	0.653581	0.999889
BEND4	0.146669	0.101146	0.999889
BEND6	-0.157626	0.286785	0.999889
BEND7	0.0713784	0.403251	0.999889
BEST1	0.318786	0.270604	0.999889
BEST2	0.822178	0.542591	0.999889
BET1	-0.193417	0.0449919	0.999889
BET1L	0.0541159	0.332822	0.999889
BEX1	0.0211862	0.972018	0.999889
BEX2	-0.0705306	0.373129	0.999889
BEX3	-0.0165831	0.778908	0.999889
BEX4	-0.0849556	0.193924	0.999889
BEX5	0.859409	0.366506	0.999889
BFAR	0.0210631	0.716892	0.999889
BFSP1	-0.00886083	0.937626	0.999889
BGN	-1.20415	0.193006	0.999889
BHLHA15	0.119598	0.110846	0.999889
BHLHE40	0.00218803	0.971175	0.999889
BHLHE41	0.44348	0.295617	0.999889
BHMT	0.237227	0.794128	0.999889
BICC1	0.0435545	0.663886	0.999889
BICD1	0.0915653	0.315859	0.999889
BICD2	-0.0574451	0.344638	0.999889
BICDL1	0.0944418	0.208247	0.999889
BICDL2	0.0142176	0.919096	0.999889
BICRA	-0.0831404	0.339085	0.999889
BICRAL	0.013973	0.878803	0.999889
BID	0.0100561	0.858794	0.999889
BIK	0.0530049	0.842637	0.999889
BIN1	0.0348351	0.769952	0.999889
BIN2	-0.289428	0.820021	0.999889
BIN3	-0.162609	0.170884	0.999889
BIRC2	-0.0635485	0.471753	0.999889
BIRC3	-0.1598	0.142514	0.999889
BIRC5	-0.00915234	0.848686	0.999889
BIRC6	0.0371866	0.472443	0.999889
BIVM	-0.25108	0.119189	0.999889
BLCAP	-0.016873	0.766492	0.999889
BLM	-0.0202627	0.842636	0.999889
BLMH	0.133229	0.0488455	0.999889
BLNK	0.0424554	0.728505	0.999889
BLOC1S1	0.00340828	0.975633	0.999889
BLOC1S2	-0.0534612	0.536067	0.999889
BLOC1S3	-0.00221889	0.975412	0.999889
BLOC1S4	0.00845296	0.934298	0.999889
BLOC1S5	-0.0201937	0.860535	0.999889
BLOC1S6	-0.123171	0.147437	0.999889
BLVRA	0.0658287	0.244163	0.999889
BLVRB	0.0422982	0.525897	0.999889
BLZF1	0.000802531	0.991074	0.999889
BMERB1	-0.14441	0.532364	0.999889
BMF	0.0468479	0.608459	0.999889
BMI1	-0.471029	0.206025	0.999889
BMP1	-0.297499	0.079836	0.999889
BMP10	0.123111	0.932911	0.999889
BMP2K	-0.11972	0.115612	0.999889
BMP3	-0.0146317	0.842489	0.999889
BMP4	-0.0148045	0.924391	0.999889
BMP6	-0.724285	0.381065	0.999889
BMP8A	0.0773594	0.597422	0.999889
BMP8B	0.0699973	0.383411	0.999889
BMPR1A	-0.0838696	0.326319	0.999889
BMPR1B	-0.186412	0.302352	0.999889
BMPR2	-0.0145816	0.836982	0.999889
BMS1	0.044818	0.409001	0.999889
BMT2	0.0967602	0.565901	0.999889
BNIP1	-0.00301166	0.9738	0.999889
BNIP2	-0.0850389	0.270968	0.999889
BNIP3	0.0344572	0.69078	0.999889
BNIP3L	0.00584291	0.959421	0.999889
BNIPL	0.479052	0.542204	0.999889
BOC	-0.11262	0.605891	0.999889
BOD1	-0.0207212	0.738878	0.999889
BOD1L1	0.00367568	0.953779	0.999889
BOK	0.0352894	0.59533	0.999889
BOLA1	0.151143	0.141833	0.999889
BOLA2B	0.0919424	0.666431	0.999889
BOLA2-SMG1P6	-0.711896	0.373612	0.999889
BOLA3	-0.051675	0.482501	0.999889
BOLL	0.661876	0.492019	0.999889
BOP1	0.0478102	0.508556	0.999889
BORA	-0.0954101	0.289885	0.999889
BORCS5	0.129947	0.395332	0.999889
BORCS6	-0.0481375	0.627691	0.999889
BORCS7	-0.0726464	0.709961	0.999889
BORCS8	0.0290832	0.802385	0.999889
BPGM	0.075418	0.342469	0.999889
BPHL	0.0525457	0.56555	0.999889
BPIFA1	0.348638	0.47813	0.999889
BPIFA2	1.98636	0.00436712	0.999889
BPIFB1	0.0696645	0.266736	0.999889
BPNT1	0.0318758	0.59512	0.999889
BPNT2	-0.0634033	0.376012	0.999889
BPTF	-0.0208086	0.716123	0.999889
BRAF	-0.0841598	0.333091	0.999889
BRAP	0.0521658	0.511571	0.999889
BRAT1	0.0464689	0.560029	0.999889
BRCA1	0.0146615	0.825265	0.999889
BRCA2	-0.143583	0.195402	0.999889
BRCC3	-0.035952	0.567922	0.999889
BRD1	-0.0383289	0.619534	0.999889
BRD2	-0.0424528	0.392577	0.999889
BRD3	-0.0488164	0.460839	0.999889
BRD3OS	0.0565586	0.52719	0.999889
BRD4	0.0465855	0.465836	0.999889
BRD7	-0.0492674	0.490159	0.999889
BRD8	0.0331116	0.560337	0.999889
BRD9	-0.00574053	0.93636	0.999889
BRF1	0.0403573	0.55033	0.999889
BRF2	-0.0637116	0.547375	0.999889
BRI3	0.0524022	0.432784	0.999889
BRI3BP	-0.0370159	0.526542	0.999889
BRICD5	0.1136	0.814633	0.999889
BRINP3	-0.0568801	0.957446	0.999889
BRIP1	-0.0684426	0.375548	0.999889
BRIX1	-0.0895316	0.218252	0.999889
BRK1	0.00271812	0.96041	0.999889
BRME1	0.296511	0.242693	0.999889
BRMS1	0.0280085	0.639639	0.999889
BRMS1L	-0.112397	0.333802	0.999889
BROX	-0.0860829	0.380901	0.999889
BRPF1	-0.0650308	0.401942	0.999889
BRPF3	-0.0327889	0.610945	0.999889
BRSK1	0.132079	0.784118	0.999889
BRWD1	-0.099452	0.2092	0.999889
BRWD3	0.0337769	0.637325	0.999889
BSCL2	-0.363623	0.315979	0.999889
BSDC1	0.0942983	0.108376	0.999889
BSG	0.0291268	0.620218	0.999889
BSN	-0.890989	0.299069	0.999889
BSPRY	0.0541917	0.430485	0.999889
BST1	0.234075	0.509825	0.999889
BST2	0.00651302	0.921897	0.999889
BTAF1	-0.0139639	0.857529	0.999889
BTBD1	-0.105131	0.111434	0.999889
BTBD10	-0.0553282	0.370545	0.999889
BTBD11	-0.259719	0.453714	0.999889
BTBD2	-0.00669556	0.925035	0.999889
BTBD3	-0.0901092	0.143522	0.999889
BTBD6	0.0775027	0.175609	0.999889
BTBD7	0.00273927	0.960254	0.999889
BTBD8	-0.323364	0.0344237	0.999889
BTBD9	0.00738104	0.921084	0.999889
BTC	-0.0346814	0.783395	0.999889
BTD	0.0312639	0.772682	0.999889
BTF3	-0.0324837	0.55003	0.999889
BTF3L4	-0.154725	0.0550598	0.999889
BTG1	-0.0369307	0.589248	0.999889
BTG2	0.0955924	0.310352	0.999889
BTG3	-0.104357	0.161735	0.999889
BTLA	0.059005	0.964584	0.999889
BTN2A1	-0.0580903	0.442823	0.999889
BTN2A2	0.0302006	0.761177	0.999889
BTN3A1	-0.00536999	0.940446	0.999889
BTN3A2	-0.0272856	0.721881	0.999889
BTN3A3	0.0632493	0.369536	0.999889
BTRC	-0.0321923	0.681372	0.999889
BUB1	0.000713763	0.990056	0.999889
BUB1B	-0.0433596	0.457785	0.999889
BUB3	-0.0457601	0.431557	0.999889
BUD13	-0.0663695	0.414295	0.999889
BUD23	-0.00705861	0.895314	0.999889
BUD31	0.00503279	0.935182	0.999889
BVES	0.31156	0.0850888	0.999889
BYSL	0.121306	0.0918291	0.999889
BZW1	-0.0368607	0.560997	0.999889
BZW2	-0.0354681	0.528151	0.999889
C10orf105	-0.050482	0.967247	0.999889
C10orf143	-0.287163	0.814446	0.999889
C10orf88	-0.00436845	0.970752	0.999889
C10orf95	-0.696595	0.350549	0.999889
C11orf1	-0.0479176	0.647252	0.999889
C11orf24	-0.0179154	0.790552	0.999889
C11orf45	-0.336688	0.177564	0.999889
C11orf49	-0.106896	0.181486	0.999889
C11orf52	0.168106	0.88615	0.999889
C11orf54	0.0114367	0.941733	0.999889
C11orf58	-0.0647166	0.319499	0.999889
C11orf65	-1.46858	0.0557772	0.999889
C11orf68	0.0785633	0.325405	0.999889
C11orf71	-0.109142	0.380607	0.999889
C11orf80	0.0426056	0.630205	0.999889
C11orf96	-0.02853	0.981678	0.999889
C12orf29	-0.134827	0.191072	0.999889
C12orf4	0.0117137	0.898555	0.999889
C12orf43	-0.0620723	0.382257	0.999889
C12orf56	-0.119398	0.723865	0.999889
C12orf57	0.0831873	0.215462	0.999889
C12orf60	0.808072	0.0123183	0.999889
C12orf73	-0.203495	0.0593301	0.999889
C12orf75	0.000396269	0.995716	0.999889
C12orf76	0.113262	0.386552	0.999889
C14orf119	-0.00683554	0.9216	0.999889
C14orf132	0.145058	0.0266762	0.999889
C14orf28	-0.245223	0.107781	0.999889
C14orf93	-0.0240453	0.821464	0.999889
C15orf39	0.0250326	0.72514	0.999889
C15orf40	0.0466982	0.66619	0.999889
C15orf48	-0.00907636	0.968036	0.999889
C15orf61	-0.0637282	0.70535	0.999889
C15orf62	-0.110872	0.755681	0.999889
C15orf65	-0.296236	0.177457	0.999889
C16orf72	-0.0553154	0.496603	0.999889
C16orf74	-0.152546	0.715079	0.999889
C16orf87	-0.127276	0.259521	0.999889
C16orf89	0.740131	0.643854	0.999889
C16orf91	0.00722403	0.936395	0.999889
C16orf95	-0.981495	0.173936	0.999889
C17orf100	-0.0255336	0.862766	0.999889
C17orf107	0.00171465	0.986858	0.999889
C17orf113	-0.0580677	0.804448	0.999889
C17orf49	0.7675	0.462039	0.999889
C17orf58	-0.163914	0.179247	0.999889
C17orf67	-0.0633143	0.549459	0.999889
C17orf75	-0.131579	0.120128	0.999889
C17orf80	-0.015813	0.795483	0.999889
C17orf97	-1.24685	0.134211	0.999889
C17orf99	0.761831	0.516902	0.999889
C18orf21	-0.0804392	0.419205	0.999889
C18orf25	-0.0044946	0.960864	0.999889
C18orf32	0.0598619	0.869698	0.999889
C18orf54	-0.0773593	0.573684	0.999889
C19orf12	-0.0325704	0.671719	0.999889
C19orf25	0.129833	0.438452	0.999889
C19orf33	-1.01549	0.369284	0.999889
C19orf44	-0.0468398	0.77667	0.999889
C19orf47	-0.0305196	0.685818	0.999889
C19orf53	-0.0476519	0.456798	0.999889
C19orf54	-0.00855242	0.942497	0.999889
C19orf71	-0.244683	0.826094	0.999889
C19orf73	0.408272	0.161665	0.999889
C1D	-0.0493891	0.608338	0.999889
C1GALT1	-0.0785803	0.368393	0.999889
C1GALT1C1	-0.00227561	0.97459	0.999889
C1GALT1C1L	0.0581205	0.57573	0.999889
C1orf109	-0.0356239	0.624142	0.999889
C1orf112	0.0629051	0.319198	0.999889
C1orf115	0.0763947	0.257252	0.999889
C1orf116	0.0465661	0.454542	0.999889
C1orf122	0.117041	0.150115	0.999889
C1orf131	0.0501357	0.553662	0.999889
C1orf159	0.0581288	0.627373	0.999889
C1orf162	0.0456765	0.951739	0.999889
C1orf174	0.0313124	0.692875	0.999889
C1orf198	0.0176375	0.752645	0.999889
C1orf21	-0.147665	0.0659782	0.999889
C1orf210	0.0960345	0.291064	0.999889
C1orf216	0.0165638	0.814298	0.999889
C1orf226	0.0654712	0.41534	0.999889
C1orf35	0.0331918	0.696222	0.999889
C1orf43	0.0371583	0.490332	0.999889
C1orf50	-0.199582	0.19491	0.999889
C1orf52	-0.0528101	0.504989	0.999889
C1orf53	-0.00169254	0.995933	0.999889
C1orf54	0.539785	0.460723	0.999889
C1orf56	0.0728257	0.351011	0.999889
C1orf74	0.174718	0.113556	0.999889
C1QBP	0.0183	0.730083	0.999889
C1QL1	-0.54217	0.522191	0.999889
C1QL4	0.722133	0.326313	0.999889
C1QTNF1	-0.0488575	0.888067	0.999889
C1QTNF2	-0.238009	0.206755	0.999889
C1QTNF3	-0.0949681	0.918965	0.999889
C1QTNF4	0.049178	0.975076	0.999889
C1QTNF6	0.347905	0.622607	0.999889
C1R	-0.10894	0.39991	0.999889
C1RL	0.0294004	0.706702	0.999889
C1S	-0.274008	0.658949	0.999889
C2	0.236262	0.718254	0.999889
C20orf144	0.712117	0.203477	0.999889
C20orf204	0.570095	0.202534	0.999889
C20orf27	0.0673456	0.384058	0.999889
C20orf96	0.0348869	0.807211	0.999889
C21orf58	0.140372	0.158966	0.999889
C21orf91	-0.2391	0.0760418	0.999889
C22orf39	0.0466932	0.422648	0.999889
C2CD2	-0.0508873	0.351805	0.999889
C2CD2L	0.0292696	0.661932	0.999889
C2CD3	-0.0050049	0.930713	0.999889
C2CD4A	0.229464	0.342658	0.999889
C2CD4B	-0.653003	0.338642	0.999889
C2CD4D	0.0326445	0.953653	0.999889
C2CD5	0.00434675	0.964001	0.999889
C2CD6	0.567476	0.447171	0.999889
C2orf15	-0.168245	0.293506	0.999889
C2orf42	-0.123534	0.356093	0.999889
C2orf49	-0.046056	0.534742	0.999889
C2orf50	0.127991	0.868221	0.999889
C2orf68	0.0160262	0.780283	0.999889
C2orf69	-0.264836	0.0323566	0.999889
C2orf72	0.0379325	0.469052	0.999889
C2orf74	-0.856337	0.319516	0.999889
C2orf76	-0.092661	0.504185	0.999889
C2orf81	-0.198945	0.627163	0.999889
C2orf88	-0.445517	0.406704	0.999889
C2orf92	-0.482058	0.552036	0.999889
C3	0.285655	0.7883	0.999889
C3orf18	0.0693938	0.915526	0.999889
C3orf33	0.21675	0.342772	0.999889
C3orf38	-0.127995	0.102013	0.999889
C3orf52	0.117863	0.235711	0.999889
C3orf62	-0.0261356	0.873856	0.999889
C3orf70	-0.0569996	0.43588	0.999889
C3orf80	0.292392	0.641881	0.999889
C4A	-0.0702723	0.537449	0.999889
C4B	-0.00566468	0.959212	0.999889
C4BPB	-0.312159	0.855389	0.999889
C4orf19	-0.00536071	0.913608	0.999889
C4orf3	-0.114496	0.083254	0.999889
C4orf33	-0.11697	0.252829	0.999889
C4orf36	-0.127519	0.92206	0.999889
C4orf46	-0.0408059	0.728083	0.999889
C4orf47	-0.847512	0.426613	0.999889
C4orf48	-0.390837	0.0164799	0.999889
C4orf51	0.991385	0.113254	0.999889
C5	0.052961	0.794208	0.999889
C5orf15	-0.0825528	0.305306	0.999889
C5orf22	-0.116174	0.0929278	0.999889
C5orf24	-0.245766	0.197217	0.999889
C5orf34	-0.0482496	0.659556	0.999889
C5orf46	0.384392	0.722409	0.999889
C5orf49	-0.215017	0.405538	0.999889
C5orf51	-0.168194	0.065692	0.999889
C5orf58	-0.134359	0.225517	0.999889
C5orf63	-0.12978	0.328023	0.999889
C6orf120	-0.0215393	0.8019	0.999889
C6orf132	-0.0451093	0.38205	0.999889
C6orf136	-0.121871	0.126148	0.999889
C6orf141	1.13154	0.120321	0.999889
C6orf163	-0.540015	0.480406	0.999889
C6orf226	-0.0398335	0.782926	0.999889
C6orf47	0.0315001	0.616701	0.999889
C6orf52	-0.187363	0.688092	0.999889
C6orf62	-0.0859942	0.327459	0.999889
C6orf89	0.0362829	0.508184	0.999889
C7orf25	0.332347	0.664084	0.999889
C7orf26	-0.0200509	0.793949	0.999889
C7orf31	-0.397986	0.128807	0.999889
C7orf50	0.023786	0.722963	0.999889
C8G	-0.374299	0.709667	0.999889
C8orf33	0.0401737	0.48886	0.999889
C8orf58	-0.122258	0.628741	0.999889
C8orf76	0.0379432	0.823382	0.999889
C8orf82	0.0782737	0.356691	0.999889
C8orf88	-0.150078	0.527726	0.999889
C9	-0.210605	0.835603	0.999889
C9orf116	-0.0241928	0.891712	0.999889
C9orf135	-0.869599	0.167241	0.999889
C9orf152	0.0167002	0.794216	0.999889
C9orf153	-1.04048	0.384048	0.999889
C9orf40	-0.206323	0.159039	0.999889
C9orf43	0.192209	0.454615	0.999889
C9orf64	0.163713	0.12612	0.999889
C9orf72	0.0174303	0.887303	0.999889
C9orf78	0.0229866	0.682598	0.999889
C9orf85	-0.0727103	0.641982	0.999889
CA11	0.10553	0.311985	0.999889
CA12	0.150488	0.259801	0.999889
CA13	-0.181376	0.166278	0.999889
CA5B	-0.179956	0.235268	0.999889
CA8	0.900897	0.465987	0.999889
CA9	-0.855927	0.457451	0.999889
CAAP1	-0.264281	0.0160656	0.999889
CAB39	-0.105688	0.150176	0.999889
CAB39L	-0.0399248	0.795955	0.999889
CABIN1	0.0482443	0.389283	0.999889
CABLES1	-0.0526414	0.448112	0.999889
CABLES2	-0.0252991	0.728449	0.999889
CABP1	-0.0547625	0.974382	0.999889
CABP4	0.00553132	0.985315	0.999889
CABP7	-0.754664	0.642234	0.999889
CABYR	0.0273892	0.792239	0.999889
CACFD1	0.0626231	0.428086	0.999889
CACHD1	-0.115017	0.287677	0.999889
CACNA1A	-0.10702	0.801314	0.999889
CACNA1D	-0.214855	0.37579	0.999889
CACNA1G	0.0760663	0.832746	0.999889
CACNA1H	-0.217534	0.818662	0.999889
CACNA1I	-0.0260472	0.952367	0.999889
CACNA2D1	-0.162216	0.0807644	0.999889
CACNA2D3	-0.790283	0.358863	0.999889
CACNA2D4	-0.508378	0.421141	0.999889
CACNB1	0.143921	0.60548	0.999889
CACNB3	0.117382	0.240205	0.999889
CACNB4	0.623415	0.582509	0.999889
CACNG1	-0.176785	0.481597	0.999889
CACNG2	0.0685145	0.922643	0.999889
CACNG4	0.00635274	0.913854	0.999889
CACNG5	-0.0718402	0.957325	0.999889
CACNG6	-0.144498	0.905479	0.999889
CACNG7	0.467316	0.628381	0.999889
CACNG8	0.0511491	0.941656	0.999889
CACTIN	0.0166283	0.843037	0.999889
CACUL1	-0.110336	0.113643	0.999889
CACYBP	-0.0139249	0.825252	0.999889
CAD	0.0461078	0.479544	0.999889
CADM1	0.155316	0.0863204	0.999889
CADM4	-0.0204735	0.72807	0.999889
CADPS2	0.141036	0.107333	0.999889
CALCA	-0.175675	0.750988	0.999889
CALCOCO1	-0.0436656	0.586142	0.999889
CALCOCO2	0.0385438	0.442823	0.999889
CALD1	-0.119519	0.146696	0.999889
CALHM2	-0.390381	0.104964	0.999889
CALM1	-0.000926185	0.986002	0.999889
CALM2	-0.12031	0.092384	0.999889
CALM3	-0.0304328	0.60598	0.999889
CALML4	-0.929801	0.322063	0.999889
CALML5	0.0869672	0.355375	0.999889
CALR	0.0182035	0.711612	0.999889
CALU	-0.00486562	0.930743	0.999889
CAMK1	-0.0128161	0.918214	0.999889
CAMK1D	-0.0868706	0.398044	0.999889
CAMK2B	-0.299386	0.716372	0.999889
CAMK2D	-0.0506514	0.431712	0.999889
CAMK2G	-0.000721223	0.990254	0.999889
CAMK2N1	-0.442134	0.0225145	0.999889
CAMK2N2	0.595183	0.203102	0.999889
CAMK4	0.102581	0.844494	0.999889
CAMKK1	-0.0342231	0.710466	0.999889
CAMKK2	0.0631826	0.336635	0.999889
CAMKMT	-0.023277	0.865767	0.999889
CAMLG	-0.0308556	0.649016	0.999889
CAMP	1.23694	0.350515	0.999889
CAMSAP1	0.00023155	0.996831	0.999889
CAMSAP2	-0.0263959	0.702286	0.999889
CAMSAP3	0.030178	0.691958	0.999889
CAMTA1	0.0161622	0.880029	0.999889
CAMTA2	-0.0502576	0.445538	0.999889
CAND1	0.0214952	0.746008	0.999889
CAND2	0.0356476	0.946879	0.999889
CANT1	0.0855915	0.110706	0.999889
CANX	-0.0199766	0.723578	0.999889
CAP1	0.0285115	0.541808	0.999889
CAP2	-0.0545904	0.562443	0.999889
CAPG	-0.124768	0.418578	0.999889
CAPN1	0.0551378	0.338974	0.999889
CAPN10	0.050107	0.702105	0.999889
CAPN12	0.66748	0.279041	0.999889
CAPN13	-0.0979959	0.50279	0.999889
CAPN14	1.29071	0.0696049	0.999889
CAPN15	-0.0310609	0.698074	0.999889
CAPN2	0.00170409	0.971474	0.999889
CAPN3	0.149489	0.793147	0.999889
CAPN5	0.0239401	0.89711	0.999889
CAPN7	-0.133965	0.129864	0.999889
CAPN8	-0.0728263	0.661238	0.999889
CAPN9	0.215173	0.526767	0.999889
CAPNS1	-0.0337027	0.559033	0.999889
CAPRIN1	-0.0335646	0.555505	0.999889
CAPRIN2	0.0903249	0.506371	0.999889
CAPS2	0.545383	0.393659	0.999889
CAPZA1	-0.121226	0.0890343	0.999889
CAPZA2	-0.129753	0.0676962	0.999889
CAPZB	0.00544063	0.919431	0.999889
CARD10	-0.00637973	0.972443	0.999889
CARD14	0.0851414	0.313977	0.999889
CARD16	-0.104345	0.366758	0.999889
CARD18	-0.187021	0.273928	0.999889
CARD19	0.055775	0.570111	0.999889
CARD6	0.0587384	0.360986	0.999889
CARD8	0.00758243	0.932599	0.999889
CARD9	1.45143	0.223323	0.999889
CARF	0.122961	0.518591	0.999889
CARHSP1	-0.0543592	0.320279	0.999889
CARM1	0.0158355	0.815141	0.999889
CARMIL1	-0.00896052	0.873335	0.999889
CARMIL2	-0.388702	0.667401	0.999889
CARMIL3	-0.758958	0.442998	0.999889
CARNMT1	-0.272917	0.0528335	0.999889
CARNS1	-0.0114075	0.99204	0.999889
CARS1	0.0644877	0.390724	0.999889
CARS2	0.0428374	0.522763	0.999889
CASC3	-0.00572767	0.911993	0.999889
CASD1	-0.297841	0.28542	0.999889
CASK	0.0684504	0.25339	0.999889
CASKIN1	0.369144	0.549168	0.999889
CASKIN2	0.0186561	0.789068	0.999889
CASP1	-0.211985	0.180856	0.999889
CASP10	-0.0407099	0.914646	0.999889
CASP2	0.0459822	0.470299	0.999889
CASP3	-0.0438715	0.536678	0.999889
CASP4	-0.0093935	0.886197	0.999889
CASP5	-0.865523	0.353029	0.999889
CASP6	0.024474	0.743299	0.999889
CASP7	-0.027082	0.669237	0.999889
CASP8	-0.0512244	0.51082	0.999889
CASP8AP2	-0.0863812	0.335681	0.999889
CASP9	0.248798	0.100701	0.999889
CASR	0.988719	0.208723	0.999889
CAST	0.0143917	0.789323	0.999889
CASTOR1	0.873681	0.391655	0.999889
CASTOR2	0.00866182	0.910152	0.999889
CASZ1	-0.0615584	0.522704	0.999889
CAT	0.0325659	0.570104	0.999889
CATSPER1	-0.325881	0.78041	0.999889
CATSPER2	0.20169	0.574599	0.999889
CATSPER3	0.0683403	0.889748	0.999889
CATSPERB	0.00365905	0.990668	0.999889
CATSPERG	-0.366031	0.318973	0.999889
CAV1	0.426253	0.0165484	0.999889
CAV2	-0.104508	0.368075	0.999889
CAVIN1	0.105758	0.181107	0.999889
CAVIN2	-0.357494	0.396058	0.999889
CAVIN3	0.67301	0.0714079	0.999889
CAVIN4	0.268199	0.628294	0.999889
CBARP	0.324557	0.351066	0.999889
CBFA2T2	0.0730351	0.288507	0.999889
CBFB	-0.0992038	0.315396	0.999889
CBL	0.0631643	0.314053	0.999889
CBLB	-0.0428176	0.568343	0.999889
CBLC	0.0436302	0.610696	0.999889
CBLL1	-0.0916295	0.255682	0.999889
CBLN2	0.0596175	0.85753	0.999889
CBLN3	-1.39918	0.0818264	0.999889
CBR1	0.00520922	0.930218	0.999889
CBR3	-0.0206974	0.829167	0.999889
CBR4	-0.114176	0.247126	0.999889
CBS	0.0510003	0.656422	0.999889
CBSL	0.0267439	0.964239	0.999889
CBWD1	-0.0994814	0.336746	0.999889
CBWD2	-0.0560862	0.530643	0.999889
CBWD3	-0.254048	0.205808	0.999889
CBWD5	-0.11225	0.164321	0.999889
CBWD6	-0.183531	0.33144	0.999889
CBX1	-0.000861696	0.986392	0.999889
CBX2	0.0319948	0.556903	0.999889
CBX3	-0.0856364	0.210906	0.999889
CBX4	-0.0880747	0.186965	0.999889
CBX5	0.0252589	0.655033	0.999889
CBX6	0.0117178	0.883937	0.999889
CBX7	-0.104909	0.402118	0.999889
CBX8	0.0156187	0.832487	0.999889
CBY1	-0.00195093	0.984119	0.999889
CBY3	0.570652	0.607388	0.999889
CC2D1A	-0.0083021	0.889851	0.999889
CC2D1B	-0.0168155	0.791205	0.999889
CC2D2A	0.0381136	0.69291	0.999889
CCAR1	-0.0636423	0.360496	0.999889
CCAR2	0.0130221	0.804206	0.999889
CCDC102A	-0.0543949	0.723692	0.999889
CCDC102B	-0.028205	0.980325	0.999889
CCDC103	0.552713	0.559845	0.999889
CCDC106	-0.0143466	0.902728	0.999889
CCDC107	0.0750072	0.267834	0.999889
CCDC110	-0.141851	0.603703	0.999889
CCDC112	-0.157897	0.18239	0.999889
CCDC113	0.0140772	0.899837	0.999889
CCDC115	-0.0742426	0.309267	0.999889
CCDC116	0.240091	0.6685	0.999889
CCDC117	-0.148012	0.0521425	0.999889
CCDC12	0.0547368	0.520535	0.999889
CCDC120	-0.0363977	0.67675	0.999889
CCDC121	0.105794	0.402475	0.999889
CCDC122	-0.194868	0.639226	0.999889
CCDC124	-0.0178293	0.823925	0.999889
CCDC125	0.00462185	0.971577	0.999889
CCDC126	-0.140755	0.343255	0.999889
CCDC127	0.00253501	0.966513	0.999889
CCDC134	-0.0268872	0.720654	0.999889
CCDC136	-0.170885	0.4917	0.999889
CCDC137	-0.00515957	0.929309	0.999889
CCDC138	-0.190251	0.230399	0.999889
CCDC14	-0.10616	0.179748	0.999889
CCDC142	-0.0165694	0.854135	0.999889
CCDC144A	-0.0900864	0.863798	0.999889
CCDC146	-0.189472	0.789871	0.999889
CCDC148	-0.265982	0.531221	0.999889
CCDC149	-0.0185565	0.74565	0.999889
CCDC15	-0.0459691	0.774832	0.999889
CCDC150	0.0250264	0.924194	0.999889
CCDC153	-0.508004	0.486559	0.999889
CCDC154	-0.637389	0.579561	0.999889
CCDC157	0.174198	0.280126	0.999889
CCDC158	-0.637861	0.0325998	0.999889
CCDC159	0.119263	0.706979	0.999889
CCDC160	-0.284756	0.512285	0.999889
CCDC163	0.0429446	0.817505	0.999889
CCDC167	0.0268089	0.753161	0.999889
CCDC168	-0.0539907	0.94061	0.999889
CCDC169	-0.22688	0.689175	0.999889
CCDC17	-0.286911	0.582505	0.999889
CCDC171	-0.0256548	0.903091	0.999889
CCDC173	0.365989	0.352099	0.999889
CCDC174	-0.0840135	0.369523	0.999889
CCDC177	-0.0398975	0.73983	0.999889
CCDC178	0.810644	0.2686	0.999889
CCDC18	-0.0860665	0.601141	0.999889
CCDC180	-0.631124	0.446138	0.999889
CCDC186	-0.175442	0.0632661	0.999889
CCDC189	0.149922	0.4681	0.999889
CCDC191	-0.301749	0.060028	0.999889
CCDC200	0.689427	0.567863	0.999889
CCDC22	0.00270784	0.971955	0.999889
CCDC24	0.0695213	0.514029	0.999889
CCDC25	-0.00409983	0.95588	0.999889
CCDC28A	-0.156533	0.185704	0.999889
CCDC28B	-0.056948	0.722873	0.999889
CCDC30	-0.319076	0.107723	0.999889
CCDC32	-0.015952	0.853918	0.999889
CCDC33	0.0758048	0.923495	0.999889
CCDC34	-0.0719385	0.299515	0.999889
CCDC40	0.0886277	0.439391	0.999889
CCDC43	-0.0846193	0.290209	0.999889
CCDC47	0.0216205	0.686182	0.999889
CCDC50	-0.0479918	0.400441	0.999889
CCDC51	0.016064	0.857897	0.999889
CCDC57	-0.00395004	0.969639	0.999889
CCDC59	-0.0896616	0.239863	0.999889
CCDC6	-0.0633626	0.376664	0.999889
CCDC61	-0.185525	0.215606	0.999889
CCDC62	-0.672315	0.531	0.999889
CCDC65	0.0304813	0.97287	0.999889
CCDC66	-0.2025	0.199199	0.999889
CCDC68	-0.210119	0.552612	0.999889
CCDC69	-0.0108742	0.98156	0.999889
CCDC7	-0.00138832	0.995461	0.999889
CCDC71	0.0531344	0.613519	0.999889
CCDC71L	-0.0254018	0.841497	0.999889
CCDC73	-0.282418	0.793682	0.999889
CCDC74A	0.166598	0.477605	0.999889
CCDC74B	0.0463292	0.893945	0.999889
CCDC77	-0.0374325	0.785985	0.999889
CCDC78	-0.109301	0.919165	0.999889
CCDC81	0.524218	0.524984	0.999889
CCDC82	-0.173637	0.262595	0.999889
CCDC85B	0.119667	0.450973	0.999889
CCDC85C	0.0368975	0.520587	0.999889
CCDC86	0.0420816	0.487493	0.999889
CCDC87	-0.0212218	0.934769	0.999889
CCDC88A	-0.13649	0.0900829	0.999889
CCDC88B	0.197173	0.367187	0.999889
CCDC88C	0.0662611	0.235784	0.999889
CCDC9	0.0850047	0.281908	0.999889
CCDC90B	-0.126506	0.0836128	0.999889
CCDC91	-0.214116	0.0363988	0.999889
CCDC92	0.0391356	0.584697	0.999889
CCDC92B	-0.147437	0.680459	0.999889
CCDC93	0.0204901	0.761526	0.999889
CCDC96	0.492025	0.0589673	0.999889
CCDC97	0.009666	0.87679	0.999889
CCDC9B	-0.37952	0.629841	0.999889
CCHCR1	0.119349	0.147229	0.999889
CCK	-0.0407285	0.853061	0.999889
CCL2	-0.0700203	0.239174	0.999889
CCL20	0.552323	0.394257	0.999889
CCL22	-0.184034	0.720834	0.999889
CCL28	-0.111034	0.17684	0.999889
CCL5	0.0606701	0.652753	0.999889
CCL7	0.540661	0.641417	0.999889
CCM2	0.00753884	0.910955	0.999889
CCM2L	1.42669	0.268762	0.999889
CCN1	0.0210448	0.737253	0.999889
CCN2	0.190959	0.0342568	0.999889
CCN3	0.0351955	0.799468	0.999889
CCNA2	-0.118913	0.102726	0.999889
CCNB1	0.0632897	0.267974	0.999889
CCNB1IP1	0.0184907	0.842387	0.999889
CCNB2	0.0145962	0.796009	0.999889
CCNB3	-0.477084	0.609881	0.999889
CCNC	-0.18867	0.0290177	0.999889
CCND1	0.113765	0.288485	0.999889
CCND2	-0.0527363	0.9715	0.999889
CCND3	0.0456003	0.495246	0.999889
CCNDBP1	0.0855963	0.202756	0.999889
CCNE1	-0.0227981	0.732875	0.999889
CCNE2	-0.135835	0.130141	0.999889
CCNF	0.00529394	0.931088	0.999889
CCNG1	-0.0756527	0.358252	0.999889
CCNG2	-0.0593555	0.546464	0.999889
CCNH	-0.0547923	0.483098	0.999889
CCNI	-0.0367231	0.549651	0.999889
CCNI2	0.153295	0.5527	0.999889
CCNJ	-0.225967	0.0154455	0.999889
CCNJL	0.0108455	0.866443	0.999889
CCNK	-0.0838264	0.151358	0.999889
CCNL1	-0.249034	0.00296172	0.999889
CCNL2	-0.0990133	0.236318	0.999889
CCNO	0.0748803	0.472999	0.999889
CCNP	0.0380941	0.707083	0.999889
CCNQ	-0.0160104	0.843968	0.999889
CCNT1	-0.0103143	0.880104	0.999889
CCNT2	-0.0824369	0.28493	0.999889
CCNY	-0.00514892	0.932409	0.999889
CCNYL1	-0.0148201	0.839177	0.999889
CCP110	-0.0945563	0.209122	0.999889
CCPG1	-0.269327	0.396079	0.999889
CCR10	-0.855321	0.357784	0.999889
CCR4	0.257719	0.844294	0.999889
CCS	-0.0163238	0.839729	0.999889
CCSAP	-0.188314	0.0672566	0.999889
CCSER1	0.015551	0.873113	0.999889
CCSER2	-0.056923	0.511684	0.999889
CCT2	0.0335145	0.537216	0.999889
CCT3	0.0687614	0.208814	0.999889
CCT4	0.126297	0.0360699	0.999889
CCT5	0.0188807	0.69623	0.999889
CCT6A	-0.0140961	0.791449	0.999889
CCT6B	-0.0353933	0.850212	0.999889
CCT7	0.011972	0.825118	0.999889
CCT8	-0.02009	0.685548	0.999889
CCZ1	0.0164603	0.818175	0.999889
CCZ1B	-0.068676	0.440403	0.999889
CD101	0.0271837	0.857243	0.999889
CD109	0.0215355	0.796188	0.999889
CD14	0.18742	0.0777794	0.999889
CD151	0.068684	0.288602	0.999889
CD163L1	0.472123	0.643465	0.999889
CD164	-0.148071	0.0817474	0.999889
CD164L2	-0.235633	0.843303	0.999889
CD177	0.195639	0.893821	0.999889
CD19	-0.338654	0.773087	0.999889
CD226	1.0709	0.360738	0.999889
CD24	-0.0760971	0.235572	0.999889
CD247	1.81502	0.063517	0.999889
CD274	0.266934	0.183457	0.999889
CD276	0.00133877	0.984133	0.999889
CD2AP	-0.0887769	0.323747	0.999889
CD2BP2	-0.0297208	0.605929	0.999889
CD302	-0.289712	0.249925	0.999889
CD320	0.162149	0.095792	0.999889
CD37	-0.310224	0.781789	0.999889
CD38	0.226893	0.772689	0.999889
CD40	0.575481	0.669679	0.999889
CD44	0.022376	0.8477	0.999889
CD46	-0.0305306	0.636542	0.999889
CD47	-0.0736276	0.284945	0.999889
CD55	0.0211638	0.760462	0.999889
CD58	-0.174152	0.175189	0.999889
CD59	-0.016031	0.798011	0.999889
CD6	0.5624	0.278213	0.999889
CD63	0.0298623	0.563915	0.999889
CD7	-0.070819	0.609429	0.999889
CD72	0.235736	0.746067	0.999889
CD74	0.348693	0.10893	0.999889
CD79A	0.509773	0.711713	0.999889
CD81	0.0635857	0.431183	0.999889
CD82	-0.00754772	0.914195	0.999889
CD83	-0.0507509	0.842524	0.999889
CD86	-0.476152	0.615119	0.999889
CD8A	-0.433883	0.436537	0.999889
CD8B2	0.665434	0.444554	0.999889
CD9	0.00228912	0.964977	0.999889
CD99	-0.0063988	0.925477	0.999889
CD99L2	0.0269733	0.759239	0.999889
CDA	-0.313714	0.455588	0.999889
CDADC1	0.0126342	0.920769	0.999889
CDAN1	0.0386388	0.557812	0.999889
CDC123	-0.0462668	0.418329	0.999889
CDC14A	-0.0859919	0.640034	0.999889
CDC16	-0.0201059	0.72333	0.999889
CDC20	0.0870214	0.1277	0.999889
CDC23	-0.0421736	0.500643	0.999889
CDC25A	0.0248983	0.768568	0.999889
CDC25B	0.00333875	0.952201	0.999889
CDC25C	0.119221	0.117928	0.999889
CDC26	-0.0393559	0.655669	0.999889
CDC27	-0.125099	0.0835791	0.999889
CDC34	0.0329353	0.626259	0.999889
CDC37	-0.0284889	0.635237	0.999889
CDC37L1	-0.0345382	0.727905	0.999889
CDC40	0.0203672	0.800591	0.999889
CDC42	-0.0324124	0.567648	0.999889
CDC42BPA	0.0197636	0.730583	0.999889
CDC42BPB	0.0363247	0.46615	0.999889
CDC42BPG	0.0153659	0.840666	0.999889
CDC42EP1	-0.0787663	0.646048	0.999889
CDC42EP3	0.00131219	0.983392	0.999889
CDC42EP4	0.0124657	0.849616	0.999889
CDC42EP5	0.688225	0.322004	0.999889
CDC42SE1	0.0576052	0.31003	0.999889
CDC42SE2	-0.115252	0.137397	0.999889
CDC45	0.00605045	0.91868	0.999889
CDC5L	-0.00473227	0.940363	0.999889
CDC6	0.0180762	0.731462	0.999889
CDC7	-0.131069	0.0844427	0.999889
CDC73	-0.0663266	0.377943	0.999889
CDCA2	0.0665308	0.338504	0.999889
CDCA3	-0.00294429	0.974091	0.999889
CDCA4	0.0157508	0.802356	0.999889
CDCA5	-0.00975017	0.861316	0.999889
CDCA7	-0.0548048	0.567358	0.999889
CDCA7L	-0.0602241	0.330614	0.999889
CDCA8	0.0505188	0.392834	0.999889
CDCP1	0.0580677	0.320255	0.999889
CDH1	0.0241213	0.730997	0.999889
CDH12	-0.0263767	0.974032	0.999889
CDH15	-0.923099	0.29606	0.999889
CDH18	0.405401	0.538318	0.999889
CDH23	0.149873	0.616511	0.999889
CDH24	0.0158989	0.848878	0.999889
CDH3	-0.0183727	0.760425	0.999889
CDH4	0.484679	0.703173	0.999889
CDH5	0.564359	0.0076197	0.999889
CDHR3	-0.0732559	0.814492	0.999889
CDIN1	-0.056041	0.582894	0.999889
CDIP1	0.0541894	0.44213	0.999889
CDIPT	0.0722501	0.272953	0.999889
CDK1	-0.0928192	0.204663	0.999889
CDK10	0.0155001	0.837848	0.999889
CDK11A	0.358756	0.41243	0.999889
CDK11B	-0.00650615	0.921993	0.999889
CDK12	0.0193084	0.717059	0.999889
CDK13	-0.0427476	0.452782	0.999889
CDK14	-0.0877343	0.300963	0.999889
CDK16	0.0137517	0.810094	0.999889
CDK17	-0.00175044	0.984868	0.999889
CDK18	-0.0235494	0.89274	0.999889
CDK19	-0.078437	0.37695	0.999889
CDK2	-0.0154219	0.774366	0.999889
CDK20	-0.0728456	0.63588	0.999889
CDK2AP1	-0.0791525	0.229814	0.999889
CDK2AP2	-0.00307331	0.962431	0.999889
CDK4	0.0833347	0.176872	0.999889
CDK5	0.0132084	0.860778	0.999889
CDK5R1	-0.12804	0.319516	0.999889
CDK5RAP1	0.0642501	0.326752	0.999889
CDK5RAP2	0.0162563	0.783065	0.999889
CDK5RAP3	-0.142083	0.658109	0.999889
CDK6	-0.0225492	0.789709	0.999889
CDK7	-0.00376071	0.965002	0.999889
CDK8	-0.00786272	0.913035	0.999889
CDK9	0.0131397	0.822083	0.999889
CDKAL1	0.0387588	0.597178	0.999889
CDKL1	-0.100339	0.822761	0.999889
CDKL2	-0.303159	0.153913	0.999889
CDKL3	-0.0154015	0.976192	0.999889
CDKL4	0.245871	0.600883	0.999889
CDKL5	0.0966789	0.2414	0.999889
CDKN1A	0.0116342	0.866625	0.999889
CDKN1B	-0.26915	0.00111284	0.999889
CDKN2A	-0.0815788	0.225481	0.999889
CDKN2AIP	-0.132339	0.165678	0.999889
CDKN2AIPNL	-0.0469474	0.520869	0.999889
CDKN2B	-0.0668848	0.394279	0.999889
CDKN2C	-0.000149452	0.997571	0.999889
CDKN2D	0.0547542	0.632534	0.999889
CDKN3	-0.0574642	0.286279	0.999889
CDNF	-0.723197	0.49998	0.999889
CDON	0.158609	0.402923	0.999889
CDPF1	-0.0543284	0.715332	0.999889
CDR2	0.0170491	0.765442	0.999889
[truncated: 11,885 more rows]
