# Supplementary material for: Therapeutic targeting of the eIF4E cap-binding domain reveals control of lineage fate in prostate cancer
Source: J Clin Invest. 2026 Apr 14;136(12):e199838. doi: 10.1172/JCI199838 (PMC13262746; doi:10.1172/JCI199838)
Supplement: Supplemental table 3 [file jci-136-199838-s111.xlsx]

## Sheet: List of genes
List of genes with 5′ UTR AGCCWCCAGC motif in top HPG-TMT targets (FIMO analysis)
Downregulated HPG-TMT targets	Upregulated HPG-TMT targets
ABRACL	ARHGDIG
BRD9	C18orf32
CARD10	CD151
DNAJB1	CFAP45
ERVFRD-1	CLCA2
F13A1	FAM204A
FAM199X	HDAC5
GET1	MANBAL
KIF20B	MED26
KRT14	ORMDL3
KRT16	PDP2
KRT2	PPP1R2
KRT27	RYR3
KRT5	SDHC
KRT6A	SLC22A25
KRT6B	SPPL2A
KRT71	TLE4
KRT77	TSPAN4
KRT9	TVP23B
LORICRIN	ZNF607
MAFK
MLC1
PLEKHG1
PSENEN
REM1
RPL17
RPL3L
SEC61G
SERPINB12
SH3BP1
SKAP2
SMC4
THSD4
TLK1
TNS1
TUBA4A
VWA1
ZBTB2
ZCCHC10
ZNF146
ZNF195
ZNF583

## Sheet: Downregulated genes with Motif 
Motif "AGCCWCCAGC" in Top 50 downregulated HPG-TMT targets (FIMO analysis)
	Motif	Gene	start	stop	strand	p-value	matched_sequence
	AGCCWCCAGC	SH3BP1	918	927	+	2.23e-06	AGCCCCCAGC
	AGCCWCCAGC	KRT6B	21	30	+	8.71e-06	CGCCTCCAGC
	AGCCWCCAGC	RPL17	116	125	-	8.71e-06	CGCCTCCAGC
	AGCCWCCAGC	RPL3L	354	363	+	8.71e-06	AGCCACCGGC
	AGCCWCCAGC	ZBTB2	462	471	+	8.71e-06	GGCCTCCAGC
	AGCCWCCAGC	KRT2	11	20	+	3.82e-05	AGTCTCCAGC
	AGCCWCCAGC	REM1	35	44	+	3.82e-05	AGCATCCAGC
	AGCCWCCAGC	KRT27	37	46	+	3.82e-05	AGGCTCCAGC
	AGCCWCCAGC	ABRACL	400	409	+	3.82e-05	AGCCTTCAGC
	AGCCWCCAGC	ZBTB2	1989	1998	-	3.82e-05	ATCCTCCAGC
	AGCCWCCAGC	MAFK	2658	2667	-	3.82e-05	ACCCTCCAGC
	AGCCWCCAGC	SH3BP1	784	793	+	4.35e-05	GGCCGCCAGC
	AGCCWCCAGC	MAFK	2371	2380	+	4.35e-05	AGCCGCCGGC
	AGCCWCCAGC	MAFK	3703	3712	-	4.35e-05	AGCCGCCGGC
	AGCCWCCAGC	TLK1	116	125	+	6.77e-05	ACCCCCCAGC
	AGCCWCCAGC	THSD4	144	153	-	6.77e-05	AGCCCCGAGC
	AGCCWCCAGC	TLK1	288	297	+	6.77e-05	AGCCGCCACC
	AGCCWCCAGC	SH3BP1	310	319	+	6.77e-05	AGCTCCCAGC
	AGCCWCCAGC	BRD9	336	345	-	6.77e-05	AACCCCCAGC
	AGCCWCCAGC	DNAJB1	1351	1360	+	6.77e-05	AGCCCCGAGC
	AGCCWCCAGC	ZNF583	1536	1545	-	6.77e-05	AGCAGCCAGC
	AGCCWCCAGC	MAFK	1650	1659	+	6.77e-05	AGGCGCCAGC
	AGCCWCCAGC	CARD10	528	537	-	7.62e-05	CGCCTCCTGC
	AGCCWCCAGC	CARD10	597	606	-	7.62e-05	CGCCTCCCGC
	AGCCWCCAGC	DNAJB1	1	10	+	0.000232	AGCCAGCTGC
	AGCCWCCAGC	SEC61G	17	26	+	0.000232	GGCCTCCATC
	AGCCWCCAGC	KRT6A	22	31	+	0.000232	CTCCTCCAGC
	AGCCWCCAGC	KRT14	24	33	+	0.000232	AGCCAACTGC
	AGCCWCCAGC	RPL17	29	38	+	0.000232	ATCCTCCTGC
	AGCCWCCAGC	KRT27	44	53	+	0.000232	AGCCTCCGGA
	AGCCWCCAGC	SMC4	47	56	+	0.000232	CGTCTCCAGC
	AGCCWCCAGC	KRT71	56	65	+	0.000232	CTCCACCAGC
	AGCCWCCAGC	RPL17	69	78	+	0.000232	GGCCTCCAGG
	AGCCWCCAGC	MLC1	88	97	+	0.000232	GCCCACCAGC
	AGCCWCCAGC	ZNF146	100	109	+	0.000232	AGCCTCCCGA
	AGCCWCCAGC	PLEKHG1	129	138	+	0.000232	ATCCACCTGC
	AGCCWCCAGC	RPL17	122	131	-	0.000232	AGCCACCGCC
	AGCCWCCAGC	FAM199X	140	149	+	0.000232	GGCCTCGAGC
	AGCCWCCAGC	SH3BP1	153	162	+	0.000232	CACCTCCAGC
	AGCCWCCAGC	ZNF195	164	173	-	0.000232	GGCCTCCAGA
	AGCCWCCAGC	THSD4	200	209	-	0.000232	AGCGACCGGC
	AGCCWCCAGC	TLK1	203	212	-	0.000232	AGGCTCCTGC
	AGCCWCCAGC	TNS1	242	251	-	0.000232	GGGCACCAGC
	AGCCWCCAGC	ZNF195	254	263	+	0.000232	AGCCACCCTC
	AGCCWCCAGC	VWA1	287	296	+	0.000232	GTCCACCAGC
	AGCCWCCAGC	TNS1	299	308	+	0.000232	AGCCTCCCGG
	AGCCWCCAGC	SEC61G	330	339	+	0.000232	AGCGTCCTGC
	AGCCWCCAGC	PLEKHG1	359	368	+	0.000232	TGCCATCAGC
	AGCCWCCAGC	ABRACL	350	359	-	0.000232	GGCCTCCAGA
	AGCCWCCAGC	CARD10	351	360	-	0.000232	TTCCTCCAGC
	AGCCWCCAGC	TUBA4A	368	377	+	0.000232	TGCCTCCAGG
	AGCCWCCAGC	ZNF195	413	422	-	0.000232	GGCATCCAGC
	AGCCWCCAGC	ZBTB2	415	424	-	0.000232	GGCCTGCAGC
	AGCCWCCAGC	SMC4	430	439	-	0.000232	GGTCACCAGC
	AGCCWCCAGC	MAFK	441	450	-	0.000232	AGCCTCCCGA
	AGCCWCCAGC	MAFK	454	463	-	0.000232	ATCCTCCTGC
	AGCCWCCAGC	DNAJB1	468	477	+	0.000232	GGCCTCCAGG
	AGCCWCCAGC	TNS1	489	498	+	0.000232	CACCTCCAGC
	AGCCWCCAGC	CARD10	520	529	+	0.000232	GGCCTGCAGC
	AGCCWCCAGC	ZNF583	684	693	-	0.000232	AGGCTCCCGC
	AGCCWCCAGC	MAFK	839	848	-	0.000232	TGCCAGCAGC
	AGCCWCCAGC	DNAJB1	861	870	+	0.000232	AGACTCCGGC
	AGCCWCCAGC	MAFK	1259	1268	-	0.000232	CCCCTCCAGC
	AGCCWCCAGC	ZNF583	1357	1366	-	0.000232	AGCTTCCTGC
	AGCCWCCAGC	ZBTB2	1404	1413	+	0.000232	ATCCTCCCGC
	AGCCWCCAGC	MAFK	1437	1446	-	0.000232	GGCCTCCAGG
	AGCCWCCAGC	MAFK	1737	1746	-	0.000232	AGCCACGCGC
	AGCCWCCAGC	DNAJB1	1767	1776	-	0.000232	ATCCACCCGC
	AGCCWCCAGC	DNAJB1	1866	1875	-	0.000232	AGGCACCCGC
	AGCCWCCAGC	DNAJB1	1890	1899	-	0.000232	AGCCTCCCGA
	AGCCWCCAGC	DNAJB1	2132	2141	-	0.000232	AGCCTCTGGC
	AGCCWCCAGC	MAFK	2311	2320	-	0.000232	CGCTTCCAGC
	AGCCWCCAGC	ZBTB2	2340	2349	+	0.000232	TGGCACCAGC
	AGCCWCCAGC	MAFK	2496	2505	-	0.000232	TGGCACCAGC
	AGCCWCCAGC	MAFK	3400	3409	+	0.000232	GGCCTCCACC
	AGCCWCCAGC	MAFK	3575	3584	+	0.000232	TGCCACCAGT
	AGCCWCCAGC	ZNF146	3	12	-	0.000536	AGACTCCATC
	AGCCWCCAGC	REM1	28	37	+	0.000536	AGCCTGGAGC
	AGCCWCCAGC	VWA1	66	75	+	0.000536	ACCCTCCAGT
	AGCCWCCAGC	ERVFRD-1	60	69	-	0.000536	AGTCTCCAGT
	AGCCWCCAGC	KRT77	77	86	+	0.000536	ATGCTCCAGC
	AGCCWCCAGC	KRT77	72	81	-	0.000536	AGCATCCAGA
	AGCCWCCAGC	VWA1	99	108	-	0.000536	AGACTCCAGG
	AGCCWCCAGC	TNS1	117	126	-	0.000536	AGGCAGCAGC
	AGCCWCCAGC	BRD9	136	145	-	0.000536	AGCCTCGAAC
	AGCCWCCAGC	SKAP2	139	148	-	0.000536	AATCTCCAGC
	AGCCWCCAGC	BRD9	166	175	-	0.000536	AGTCTCCAGG
	AGCCWCCAGC	SMC4	186	195	-	0.000536	AGCTTCAAGC
	AGCCWCCAGC	DNAJB1	266	275	+	0.000536	AGCGACCAAC
	AGCCWCCAGC	MAFK	275	284	-	0.000536	AGCCACCATG
	AGCCWCCAGC	TNS1	327	336	+	0.000536	AGCCTCGAGG
	AGCCWCCAGC	ZNF195	329	338	-	0.000536	ATGCTCCAGC
	AGCCWCCAGC	DNAJB1	357	366	+	0.000536	AGCCATTAGC
	AGCCWCCAGC	TNS1	477	486	+	0.000536	AGTGTCCAGC
	AGCCWCCAGC	SH3BP1	499	508	-	0.000536	AGCCTGCAGA
	AGCCWCCAGC	SMC4	542	551	-	0.000536	AACCACTAGC
	AGCCWCCAGC	MAFK	573	582	+	0.000536	ATCCTCCAGA
	AGCCWCCAGC	ZBTB2	695	704	+	0.000536	AGCCAGAAGC
	AGCCWCCAGC	SEC61G	1032	1041	-	0.000536	AGCTACTAGC
	AGCCWCCAGC	MAFK	1197	1206	-	0.000536	AAACACCAGC
	AGCCWCCAGC	ZNF146	1220	1229	+	0.000536	AGGCACCAGG
	AGCCWCCAGC	ZNF146	1237	1246	+	0.000536	AGGCACCAGG
	AGCCWCCAGC	DNAJB1	1407	1416	-	0.000536	AGCCAGGAGC
	AGCCWCCAGC	ZNF583	1510	1519	+	0.000536	AGCCTTAAGC
	AGCCWCCAGC	DNAJB1	1535	1544	+	0.000536	AGCCTACACC
	AGCCWCCAGC	MAFK	2249	2258	-	0.000536	AGTCACCAGA
	AGCCWCCAGC	MAFK	2463	2472	+	0.000536	AGCCTGGAGC
	AGCCWCCAGC	TUBA4A	21	30	-	0.000543	GGCCGCCCGC
	AGCCWCCAGC	THSD4	43	52	+	0.000543	GGCCGCCCGC
	AGCCWCCAGC	ZBTB2	60	69	+	0.000543	CGCCCCCGGC
	AGCCWCCAGC	TNS1	212	221	+	0.000543	TGCCCCCTGC
	AGCCWCCAGC	ZNF583	270	279	+	0.000543	GGCCGCCGGC
	AGCCWCCAGC	ZBTB2	302	311	+	0.000543	CGCCCCCGGC
	AGCCWCCAGC	TLK1	329	338	-	0.000543	GGCCCCCGGC
	AGCCWCCAGC	ABRACL	356	365	+	0.000543	GGCCCCCGGC
	AGCCWCCAGC	ZBTB2	456	465	-	0.000543	GGCCGCCGGC
	AGCCWCCAGC	CARD10	543	552	-	0.000543	GGCCCCCGGC
	AGCCWCCAGC	SMC4	656	665	-	0.000543	CGCCGCCCGC
	AGCCWCCAGC	SH3BP1	747	756	-	0.000543	CGCCCCCGGC
	AGCCWCCAGC	MAFK	1981	1990	+	0.000543	CGCCCCCGGC
	AGCCWCCAGC	MAFK	3734	3743	-	0.000543	GGCCCCCTGC
	AGCCWCCAGC	TNS1	4	13	+	0.000671	TGCTCCCAGC
	AGCCWCCAGC	CARD10	38	47	+	0.000671	TGCTCCCAGC
	AGCCWCCAGC	RPL17	42	51	+	0.000671	CGCCGCCATC
	AGCCWCCAGC	THSD4	40	49	-	0.000671	GGCGGCCAGC
	AGCCWCCAGC	ZCCHC10	44	53	-	0.000671	AGCCGGCCGC
	AGCCWCCAGC	FAM199X	76	85	-	0.000671	CGCCGCCAGA
	AGCCWCCAGC	VWA1	79	88	-	0.000671	CACCCCCAGC
	AGCCWCCAGC	SERPINB12	97	106	-	0.000671	TGTCCCCAGC
	AGCCWCCAGC	TLK1	109	118	+	0.000671	TGCCCCCACC
	AGCCWCCAGC	TLK1	123	132	+	0.000671	AGCCCCTGGC
	AGCCWCCAGC	THSD4	120	129	-	0.000671	GGCCGCCACC
	AGCCWCCAGC	MAFK	189	198	+	0.000671	GGCTGCCAGC
	AGCCWCCAGC	MAFK	196	205	+	0.000671	AGCCCCCCAC
	AGCCWCCAGC	SKAP2	218	227	+	0.000671	GGCCGCTAGC
	AGCCWCCAGC	SEC61G	220	229	-	0.000671	AGACCCCGGC
	AGCCWCCAGC	PSENEN	247	256	+	0.000671	CGGCCCCAGC
	AGCCWCCAGC	GET1	247	256	-	0.000671	CGCCGCCACC
	AGCCWCCAGC	RPL17	247	256	-	0.000671	CGCCCCCACC
	AGCCWCCAGC	THSD4	295	304	+	0.000671	GACCCCCAGC
	AGCCWCCAGC	MLC1	299	308	+	0.000671	AGTCCCCGGC
	AGCCWCCAGC	VWA1	300	309	+	0.000671	AGCCCCCCGA
	AGCCWCCAGC	TLK1	301	310	+	0.000671	AGCCCGCCGC
	AGCCWCCAGC	DNAJB1	294	303	-	0.000671	AGCCCCGGGC
	AGCCWCCAGC	KRT16	296	305	-	0.000671	GGCTGCCAGC
	AGCCWCCAGC	GET1	337	346	+	0.000671	AGCCCTCGGC
	AGCCWCCAGC	RPL3L	395	404	+	0.000671	TGACCCCAGC
	AGCCWCCAGC	TUBA4A	409	418	+	0.000671	AGCACCCTGC
	AGCCWCCAGC	ZBTB2	455	464	+	0.000671	AGCCGGCGGC
	AGCCWCCAGC	CARD10	489	498	-	0.000671	CGCCGTCAGC
	AGCCWCCAGC	ZBTB2	515	524	+	0.000671	GGCCCCGAGC
	AGCCWCCAGC	SMC4	517	526	+	0.000671	CGCTGCCAGC
	AGCCWCCAGC	DNAJB1	555	564	-	0.000671	AGTCCCCTGC
	AGCCWCCAGC	ZNF146	574	583	-	0.000671	ATCCGCCTGC
	AGCCWCCAGC	SH3BP1	594	603	-	0.000671	AGCGCCCCGC
	AGCCWCCAGC	DNAJB1	614	623	-	0.000671	CACCCCCAGC
	AGCCWCCAGC	TLK1	632	641	+	0.000671	CGCCCTCAGC
	AGCCWCCAGC	SEC61G	698	707	+	0.000671	TGCCCCCAGA
	AGCCWCCAGC	SH3BP1	740	749	-	0.000671	GGCCCCCAGG
	AGCCWCCAGC	SH3BP1	780	789	+	0.000671	AGCCGGCCGC
	AGCCWCCAGC	DNAJB1	827	836	+	0.000671	CGCCCCCATC
	AGCCWCCAGC	DNAJB1	841	850	+	0.000671	CGCCCCCATC
	AGCCWCCAGC	SH3BP1	876	885	-	0.000671	AGCCCCCGGT
	AGCCWCCAGC	ZBTB2	895	904	+	0.000671	CTCCCCCAGC
	AGCCWCCAGC	MAFK	1068	1077	-	0.000671	GGGCCCCAGC
	AGCCWCCAGC	DNAJB1	1083	1092	-	0.000671	AGCCGCCCCC
	AGCCWCCAGC	MAFK	1106	1115	+	0.000671	AGGCCCCCGC
	AGCCWCCAGC	SMC4	1110	1119	+	0.000671	AGCGGCCCGC
	AGCCWCCAGC	SMC4	1146	1155	+	0.000671	CGGCCCCAGC
	AGCCWCCAGC	MAFK	1428	1437	-	0.000671	GGCCGCCAGA
	AGCCWCCAGC	ZNF583	1584	1593	-	0.000671	TGCCCCCAGA
	AGCCWCCAGC	MAFK	2230	2239	-	0.000671	AGCCGCGCGC
	AGCCWCCAGC	MAFK	2364	2373	+	0.000671	TGCTCCCAGC
	AGCCWCCAGC	MAFK	2413	2422	+	0.000671	GGGCCCCAGC
	AGCCWCCAGC	ZNF583	2581	2590	+	0.000671	AGGCGCCCGC
	AGCCWCCAGC	MAFK	2639	2648	+	0.000671	GGCCCCCATC
	AGCCWCCAGC	MAFK	3201	3210	-	0.000671	AGCCGCCGCC
	AGCCWCCAGC	MAFK	3389	3398	-	0.000671	AGCCGCCCTC
	AGCCWCCAGC	MAFK	3676	3685	-	0.000671	AGGCGCCGGC
	AGCCWCCAGC	MAFK	3994	4003	-	0.000671	GGCCGGCAGC
	AGCCWCCAGC	FAM199X	1	10	+	0.00092	AGTCGCAAGC
	AGCCWCCAGC	FAM199X	8	17	+	0.00092	AGCGGCGAGC
	AGCCWCCAGC	KRT9	9	18	+	0.00092	AGCCGGTAGC
	AGCCWCCAGC	MAFK	3	12	-	0.00092	AGGCCCCATC
	AGCCWCCAGC	KRT5	22	31	+	0.00092	AGCTCACAGC
	AGCCWCCAGC	F13A1	39	48	-	0.00092	AGTCCCCACC
	AGCCWCCAGC	LORICRIN	41	50	-	0.00092	AGCCCAAAGC
	AGCCWCCAGC	KIF20B	64	73	-	0.00092	ACCCGCGAGC
	AGCCWCCAGC	PSENEN	81	90	+	0.00092	AGCCGGGAGC
	AGCCWCCAGC	DNAJB1	100	109	-	0.00092	AGCAGCTAGC
	AGCCWCCAGC	FAM199X	135	144	-	0.00092	AGGCCACAGC
	AGCCWCCAGC	ZBTB2	179	188	+	0.00092	AGCGGCGAGC
	AGCCWCCAGC	SMC4	199	208	-	0.00092	ATCTCCCAGC
	AGCCWCCAGC	PSENEN	212	221	-	0.00092	AGACCCAAGC
	AGCCWCCAGC	BRD9	286	295	+	0.00092	AGCGGGCAGC
	AGCCWCCAGC	SH3BP1	332	341	-	0.00092	ACCCCCCACC
	AGCCWCCAGC	PLEKHG1	392	401	+	0.00092	AGACGACAGC
	AGCCWCCAGC	CARD10	468	477	-	0.00092	AGCACGCAGC
	AGCCWCCAGC	ZBTB2	532	541	-	0.00092	AGCCGAAAGC
	AGCCWCCAGC	SMC4	666	675	+	0.00092	AGTCGCCAGT
	AGCCWCCAGC	ZBTB2	674	683	+	0.00092	AGCCGCAAGA
	AGCCWCCAGC	SMC4	798	807	-	0.00092	ATACGCCAGC
	AGCCWCCAGC	MAFK	842	851	-	0.00092	AACTGCCAGC
	AGCCWCCAGC	SEC61G	879	888	-	0.00092	AGCAGCCAGG
	AGCCWCCAGC	SH3BP1	911	920	+	0.00092	ACCCCGCAGC
	AGCCWCCAGC	DNAJB1	987	996	+	0.00092	AGCTGCCAGG
	AGCCWCCAGC	SMC4	1130	1139	-	0.00092	AGCCGGGAGC
	AGCCWCCAGC	ZNF146	1439	1448	-	0.00092	AGCTCCCAAC
	AGCCWCCAGC	ZNF146	1666	1675	+	0.00092	AGCCCTTAGC
	AGCCWCCAGC	DNAJB1	1862	1871	-	0.00092	ACCCGCCACC
	AGCCWCCAGC	ZNF583	2679	2688	+	0.00092	ATTCGCCAGC
	AGCCWCCAGC	MAFK	2794	2803	+	0.00092	ACCCCCCACC
	AGCCWCCAGC	MAFK	3028	3037	-	0.00092	AGCCCCCACG
	AGCCWCCAGC	MAFK	3337	3346	+	0.00092	AGCGGCCAGG
	AGCCWCCAGC	MAFK	4013	4022	-	0.00092	AGAAGCCAGC

## Sheet: Upregulated genes with Motif 
Motif "AGCCWCCAGC" in Top 50 Upregulated HPG-TMT targets (FIMO analysis)
	Motif	Gene	Strand	Start	End	p-value	Matched Sequence
	AGCCWCCAGC	TSPAN4	-	877	886	1.23e-06	AGCCACCAGC
	AGCCWCCAGC	MANBAL	-	4036	4045	1.23e-06	AGCCACCAGC
	AGCCWCCAGC	RYR3	-	49	58	8.71e-06	AGCCTCCGGC
	AGCCWCCAGC	MED26	+	231	240	8.71e-06	TGCCTCCAGC
	AGCCWCCAGC	ORMDL3	+	284	293	8.71e-06	AGCCACCTGC
	AGCCWCCAGC	CD151	-	602	611	8.71e-06	TGCCACCAGC
	AGCCWCCAGC	ARHGDIG	+	51	60	3.82e-05	AGGCTCCAGC
	AGCCWCCAGC	CLCA2	-	58	67	3.82e-05	AGCCTCCAGT
	AGCCWCCAGC	ORMDL3	-	79	88	3.82e-05	AGCCACCAGG
	AGCCWCCAGC	ORMDL3	+	191	200	3.82e-05	AGCTACCAGC
	AGCCWCCAGC	SLC22A25	-	214	223	3.82e-05	AGCCACCAAC
	AGCCWCCAGC	ORMDL3	-	227	236	3.82e-05	AGCCTGCAGC
	AGCCWCCAGC	TSPAN4	+	735	744	3.82e-05	AGCCACGAGC
	AGCCWCCAGC	ORMDL3	-	874	883	3.82e-05	AGCCTCCACC
	AGCCWCCAGC	TSPAN4	-	953	962	3.82e-05	AGCCTCCAGG
	AGCCWCCAGC	TSPAN4	+	2560	2569	3.82e-05	AGCCTCCAGG
	AGCCWCCAGC	TSPAN4	-	3126	3135	3.82e-05	AGCCTCCACC
	AGCCWCCAGC	MANBAL	+	5275	5284	3.82e-05	AGCCTCAAGC
	AGCCWCCAGC	PDP2	-	93	102	4.35e-05	AGCCGCCCGC
	AGCCWCCAGC	FAM204A	+	117	126	4.35e-05	AGCCCCCGGC
	AGCCWCCAGC	TVP23B	-	171	180	4.35e-05	CGCCCCCAGC
	AGCCWCCAGC	ARHGDIG	-	18	27	6.77e-05	AGACCCCAGC
	AGCCWCCAGC	TVP23B	-	19	28	6.77e-05	AGCCGCCACC
	AGCCWCCAGC	TSPAN4	-	62	71	6.77e-05	AGCAGCCAGC
	AGCCWCCAGC	PPP1R2	+	122	131	6.77e-05	AGCCGCCACC
	AGCCWCCAGC	TVP23B	-	153	162	6.77e-05	AACCCCCAGC
	AGCCWCCAGC	PPP1R2	+	305	314	6.77e-05	AGCCGACAGC
	AGCCWCCAGC	TLE4	+	326	335	6.77e-05	AGCCGCAAGC
	AGCCWCCAGC	CFAP45	+	345	354	6.77e-05	AGTCCCCAGC
	AGCCWCCAGC	SDHC	+	529	538	6.77e-05	AGCCCTCAGC
	AGCCWCCAGC	HDAC5	+	540	549	6.77e-05	AGCCCCCAAC
	AGCCWCCAGC	TSPAN4	+	1187	1196	6.77e-05	AGCCCCCACC
	AGCCWCCAGC	TSPAN4	+	2618	2627	6.77e-05	AGCCCCCAGT
	AGCCWCCAGC	TSPAN4	+	2733	2742	6.77e-05	AGCCCACAGC
	AGCCWCCAGC	TSPAN4	-	3372	3381	6.77e-05	AGCTGCCAGC
	AGCCWCCAGC	TSPAN4	-	3908	3917	6.77e-05	AGCCCCAAGC
	AGCCWCCAGC	C18orf32	+	134	143	7.62e-05	GGCCTCCTGC
	AGCCWCCAGC	SPPL2A	-	129	138	7.62e-05	GGCCACCGGC
	AGCCWCCAGC	ARHGDIG	+	245	254	7.62e-05	TGCCACCGGC
	AGCCWCCAGC	ZNF607	-	282	291	7.62e-05	CGCCTCCTGC
