# Supplementary material for: Therapeutic targeting of the eIF4E cap-binding domain reveals control of lineage fate in prostate cancer
Source: J Clin Invest. 2026 Apr 14;136(12):e199838. doi: 10.1172/JCI199838 (PMC13262746; doi:10.1172/JCI199838)
Supplement: Supplemental table 4 [file jci-136-199838-s112.xlsx]

## Sheet: Cell lines and mouse models
Supplemental Table 4: List of cell lines and mouse models
S.No.	Cell Lines	ATCC cat number	RRID	media
1	LuCaP 35CS	gift from Nelson lab	RRID:CVCL_4853	DMEM phenol red-free (Thermo Fisher, cat. #31053036) with 10% FBS (Fisher Scientific, cat. #SH3039603), 1% penicillin-streptomycin, 1% GlutaMAX™ (Invitrogen, cat. #35050-061), 0.1 nM R1881 (Sigma-Aldrich, cat. #R0908).
2	LuCaP 35CR	gift from Nelson lab		DMEM phenol red-free supplemented with 10% FBS, 1% penicillin-streptomycin, 1% GlutaMAX™.
3	LuCaP 176	gift from Nelson lab		DMEM phenol red-free supplemented with 10% FBS, 1% penicillin-streptomycin, 1% GlutaMAX™, and 1% sodium pyruvate (Gibco, cat. #11360-070).
4	PC3	ATCC, cat. #CRL-1435	RRID:CVCL_0035	RPMI 1640 (Gibco, cat. #11875-119) with 10% FBS, 1% penicillin-streptomycin, and 1% GlutaMAX™.
5	DU145	ATCC, cat. #HTB-81	RRID:CVCL_0105	RPMI 1640 with 10% FBS, 1% penicillin-streptomycin, and 1% GlutaMAX™.
6	LNCaP	ATCC, cat. #CRL-1740	RRID:CVCL_1379	RPMI 1640 with 10% FBS, 1% penicillin-streptomycin, and 1% GlutaMAX™.
7	22Rv1	ATCC, cat. #CRL-2505	RRID:CVCL_1045	RPMI 1640 with 10% FBS, 1% penicillin-streptomycin, and 1% GlutaMAX™.
8	VCaP	ATCC, cat. #CRL-2876	RRID:CVCL_2235	DMEM (Gibco, cat. #11965118 with 10% FBS, 1% penicillin-streptomycin, and 1% GlutaMAX™.
9	Primary Prostate Epithelial Cells (PrEC)	ATCC, cat. #PCS-440-010	RRID:CVCL_0061	Keratinocyte Serum-Free Medium (Fisher Scientific, cat. #17005042).
10	LTL331R	gift from Nelson lab		RPMI 1640 with 1X ITS-X (Fisher Scientific, cat. #51500056) and 1% sodium pyruvate.
11	MSKCC-EF1	gift from Nelson lab		RPMI 1640 with 10% FBS, 1% penicillin-streptomycin, and 1% GlutaMAX™.
12	NCI-H660	ATCC, cat. #CRL-5813	RRID:CVCL_1576	Advanced DMEM/F-12 (Gibco, cat. #12634028) supplemented with 1X B-27™ (Gibco, cat. #17504-044), 1% GlutaMAX™, 10 ng/ml FGF (Peprotech, cat. #100-18B-100µg), and 10 ng/ml EGF (Peprotech, cat. #AF-100-15-100µg)
13	BT-549	ATCC, cat. #HTB-122	RRID:CVCL_1092	RPMI 1640 (Gibco, cat. #11875-095) with 10% FBS (Cytiva, cat. #SH30396.03)
14	HCC38	ATCC, cat. #CRL-2314	RRID:CVCL_1267	RPMI 1640 (Gibco, cat. #11875-095) with 10% FBS (Cytiva, cat. #SH30396.03)
15	MCF7	ATCC, cat. #HTB-22		EMEM (ATCC, cat. #30-2003) with 10% FBS (Cytiva, cat. #SH30396.03).
S.No.	Mouse models	Source
1	LuCaP 35CS PDX	gift from Nelson Lab
2	LuCaP 176 PDX	gift from Nelson Lab
3	eIF4E S209A	gift from Sonenberg Lab
