# Supplementary material for: Therapeutic targeting of the eIF4E cap-binding domain reveals control of lineage fate in prostate cancer
Source: J Clin Invest. 2026 Apr 14;136(12):e199838. doi: 10.1172/JCI199838 (PMC13262746; doi:10.1172/JCI199838)
Supplement: Supplemental table 5 [file jci-136-199838-s113.xlsx]

## Sheet: Primary antibody
Supplemental Table 5. List of primary antibodies.
Primary antibody	Company	Catalog number	RRID
4EBP1 [Clone 53H11]	Cell Signalling	9644	RRID:AB_2097841
Androgen receptor (AR) [Clone EPR1535(2)]	Abcam	133273	RRID:AB_11156085
BAP1	Proteintech	10398-1-AP	RRID:AB_2180460
Cleaved Caspase-3 (Asp175) [Clone 5A1E]	Cell Signalling	9664	RRID:AB_2070042
eIF4A [Clone C32B4]	Cell Signalling	2013	RRID:AB_2097363
eIF4E [Clone A-10]	Santa Cruz	271480	RRID:AB_10649368
eIF4G	Cell Signalling	2498	RRID:AB_2096025
GOLGA5	NOVUS Biologicals	NBP2-81734	RRID:AB_3414313
IgG	Santa Cruz	sc-2027	RRID:AB_737197
KRT2	Proteintech	21725-1-AP	RRID:AB_2878914
KRT5	Biorbyt	orb128270	N/A
KRT6B	Origene	TA377916	N/A
KRT9	ThermoFisher	PA5-24783	RRID:AB_2542283
KRT14	Proteintech	10143-1-AP	RRID:AB_2134831
KRT18 [Clone c-04]	Santa Cruz	51582	RRID:AB_626608
KRT71 [Clone N3C3]	GeneTex	GTX107343	RRID:AB_11173791
NAA10 (ARD1) [Clone A-10]	Santa Cruz	373920	RRID:AB_10918374
OTUD3	Proteintech	29622-1-AP	RRID:AB_2918332
phosho-4EBP1 (Thr37/Thr46)	Cell Signalling	2855	RRID:AB_560835
phospho-eIF4E (Ser209) [Clone EP2151Y]	Abcam	76256	RRID:AB_1523534
phospho-Histone H3 (Ser10)	Invitrogen	PA5-17869	RRID:AB_10984484
Tubulin [Clone AA13]	Sigma	T8203	RRID:AB_1841230
UBA2 [Clone B-6]	Santa Cruz	376305	RRID:AB_10991530
VBP1	Proteintech	14345-1-AP	RRID:AB_2213910
Vinculin [Clone E1E9V]	Cell Signalling	13901T	RRID:AB_2728768
