# Supplementary material for: Therapeutic targeting of the eIF4E cap-binding domain reveals control of lineage fate in prostate cancer
Source: J Clin Invest. 2026 Apr 14;136(12):e199838. doi: 10.1172/JCI199838 (PMC13262746; doi:10.1172/JCI199838)
Supplement: Supplemental table 6 [file jci-136-199838-s114.xlsx]

## Sheet: qPCR Primers
Supplemental Table 6. List of qPCR primers.
Gene	Forward primer (5′-3′)	Reverse primer (5′-3′)
FIREFLY LUCIFERASE	GCACATATCGAGGTGGACATTA	CCACGATCCGATGGTTTGTAT
ACTIN	AAATCTGGCACCACACCTTC	GGGGTGTTGAAGGTCTCAAA
KLK2	AGGTGGTGCATTACCGGAAG	AGTGATGCCAGAACGTGAGG
KLK3	CGCAAGTTCACCCTCAGAAGGT	GACGTGATACCTTGAAGCACACC
NKX3.1	ACAAGATGCACTCGCTGTGA	CTAGCAGCAGTGTGGAGACC
PMEPA1	GGCTGATTGGAAGGGGACAA	AGGTGGTGATTGACAGGCAG
TMPRSS2	CCTGGATGGTGGCCAGAAAT	GCACCAAGGGCACTGTCTAT
PPIA (housekeeping gene)	GCCGAGGAAAACCGTGTACTAT	AGGAGACGCGGCCCAAG
TBP (housekeeping gene)	TTGGGTTTTCCAGCTAAGTTCT	CCAGGAAATAACTCTGGCTCA
FKBP5 ARE	GCATGGTTTAGGGGTTCTTGC	AACACCCTGTTCTGAATGTGGC
KLK3 ARE	TCTGCCTTTCTCCCCTAGAT	AACCTTCATTCCCCAGGACT
TMPRSS2 ARE	TGGTCCTGGATGATAAAAAAGTTT	GACATACGCCCCCACAACAGA
