# Supplementary material for: Therapeutic targeting of the eIF4E cap-binding domain reveals control of lineage fate in prostate cancer
Source: J Clin Invest. 2026 Apr 14;136(12):e199838. doi: 10.1172/JCI199838 (PMC13262746; doi:10.1172/JCI199838)
Supplement: Supporting data values [file jci-136-199838-s115.xlsx]

## Sheet: Fig. 1C
Fig. 1C	cell lines	DMSO	eFT508 10µM	eFT508 1 µM	eFT508 0.1 µM	eFT508 0.01 µM	eFT226 1 µM	eFT226 0.1 µM	eFT226 0.01 µM	eFT226 0.001 µM	HHT 10 µM	HHT 1 µM	HHT 0.1 µM	HHT 0.01 µM	PF-07293623 10 µM	PF-07293623 1 µM	PF-07293623 0.1 µM	PF-07293623 0.01 µM	2BAct 1 µM	2BAct 0.1 µM	2BAct 0.01 µM	2Bact 0.001 µM	DN9058 0.1 µM	DN9058 0.01 µM	DN9058 0.001 µM	DN9058 0.0001 µM
	LuCaP 35CS	1	0.864163	0.933921	1.04145	1.05613	0.666499	0.618123	0.973172	1.0714	0.649887	0.474181	0.472024	0.671598	0.59617	0.499316	0.645691	0.771546	1.02191	1.04538	0.989045	0.995305	1.08926	1.08089	1.27197	1.41144
	LuCaP 35CR	1	0.822581	0.828786	0.972165	0.971685	0.641541	0.473095	1.09204	1.04599	0.582298	0.395811	0.380351	0.70324	0.616772	0.607509	0.898749	1.05044	1.04364	1.0802	1.02373	0.950082	1.1754	1.12834	1.13191	1.18182
	LuCaP 176	1	1.37394	1.03689	1.01684	0.991135	0.954485	1.00354	0.93635	0.954904	1.12697	1.10377	1.07327	1.02734	0.813785	0.771866	0.713422	1.04998	1.07031	1.17548	1.0601	1.09856	1.26059	1.23616	1.28502	1.13029

## Sheet: Fig. 1D
Fig. 1D	LuCaP 35 CS	Time	DMSO				PF-07293623 10 µM				PF-07293623 1 µM				PF-07293623 0.1 µM				PF-07293623 0.01 µM					LuCaP 35 CR	Time	DMSO							PF-07293623 10 µM							PF-07293623 1 µM							PF-07293623 0.1 µM
		0	1	1	1	1	1	1	1	1	1	1	1	1	1	1	1	1	1	1	1	1			0	1	1	1	1	1	1	1	1	1			1	1	1	1	1	1	1	1	1	1	1	1
		6	1.26	1.31	1.2	1.28	1.06	0.98	1.11	1.09	0.97	0.97	0.92	0.96	0.99	0.98	1.01	0.97	1.03	1.01	1.05	1			6	1.11	1.31	1.02	1.06	1.13	1.09	1.11	1.03	1.3	1	1	1.02	1.03	1.01	1	1.27	0.98	1.03	0.98	1.04	1.02	1.07	1.41	1
		12	1.27	1.34	1.23	1.23	1.07	0.99	1.11	1.07	0.99	1	0.95	0.99	1	0.99	1.01	1	1.02	1.02	1.01	1.02			12	1.15	1.39	1.08	1.12	1.13	1.14	1.19	1.08	1.28	1	1.12	1.04	1.06	1.08	1.04	1.26	1.03	1.05	0.98	1.07	1.05	1.11	1.46	1.01
		18	1.28	1.34	1.24	1.28	1.06	0.97	1.09	1.05	0.99	0.97	0.93	0.99	1.01	1.01	1.03	0.99	1.03	1.03	1.02	1.07			18	1.16	1.44	1.09	1.18	1.15	1.17	1.18	1.09	1.34	1.02	1.11	1.04	1.07	1.06	1.05	1.31	1.02	1.09	0.99	1.06	1.05	1.1	1.53	1.05
		24	1.3	1.34	1.27	1.29	1.04	0.94	1.08	1.04	0.98	0.96	0.92	0.97	1.01	1.01	1.01	0.98	1.05	1.03	1.03	1.09			24	1.21	1.5	1.15	1.18	1.19	1.23	1.22	1.11	1.37	1.03	1.15	1.06	1.08	1.08	1.07	1.32	1.06	1.06	1	1.08	1.06	1.14	1.56	1.06
		30	1.34	1.41	1.29	1.32	1.05	0.93	1.06	1.02	0.98	0.96	0.91	0.94	1.01	1.02	0.99	0.97	1.06	1.05	1.05	1.12			30	1.3	1.53	1.22	1.27	1.31	1.29	1.32	1.16	1.37	1.07	1.11	1.07	1.11	1.13	1.11	1.32	1.03	1.11	1.01	1.11	1.1	1.19	1.62	1.12
		36	1.35	1.41	1.3	1.35	1.03	0.91	1.02	0.99	0.98	0.94	0.9	0.94	1.04	1.01	0.99	0.98	1.14	1.1	1.12	1.23			36	1.34	1.7	1.32	1.32	1.34	1.35	1.33	1.22	1.43	1.03	1.18	1.1	1.15	1.16	1.19	1.42	1.1	1.11	1.05	1.22	1.17	1.25	1.73	1.14
		42	1.39	1.46	1.33	1.37	1.01	0.88	1.01	0.97	0.95	0.91	0.86	0.9	1.05	1.03	1	1.01	1.14	1.1	1.13	1.23			42	1.46	1.7	1.37	1.42	1.48	1.42	1.51	1.23	1.38	1.1	1.15	1.1	1.15	1.15	1.17	1.41	1.14	1.23	1.05	1.16	1.1	1.28	1.78	1.2
		48	1.41	1.47	1.37	1.39	1	0.88	0.98	0.95	0.97	0.92	0.87	0.91	1.06	1.04	1	1	1.15	1.09	1.13	1.27			48	1.51	1.87	1.51	1.46	1.53	1.48	1.51	1.25	1.5	1.11	1.28	1.12	1.16	1.15	1.22	1.52	1.18	1.19	1.06	1.17	1.19	1.36	1.89	1.26
		54	1.47	1.53	1.4	1.48	1.01	0.88	0.98	0.95	0.98	0.93	0.88	0.91	1.07	1.04	0.99	1.01	1.17	1.1	1.16	1.33			54	1.53	1.85	1.71	1.58	1.52	1.54	1.52	1.23	1.41	1.17	1.22	1.1	1.13	1.11	1.24	1.47	1.2	1.27	1.08	1.18	1.17	1.45	1.95	1.33
		60	1.46	1.51	1.43	1.47	0.99	0.85	0.94	0.92	0.97	0.89	0.86	0.9	1.1	1.05	0.99	1.01	1.2	1.15	1.12	1.42			60	1.64	2.09	1.64	1.68	1.67	1.63	1.6	1.25	1.43	1.11	1.26	1.09	1.11	1.1	1.24	1.51	1.26	1.23	1.08	1.19	1.13	1.54	2.07	1.39
		66	1.49	1.55	1.44	1.51	1	0.85	0.95	0.92	0.98	0.9	0.87	0.9	1.12	1.1	1.04	1.07	1.19	1.15	1.16	1.32			66	1.66	2.11	1.73	1.82	1.63	1.69	1.67	1.27	1.42	1.26	1.19	1.08	1.09	1.08	1.26	1.56	1.21	1.35	1.09	1.21	1.14	1.67	2.14	1.46
		72	1.55	1.61	1.48	1.56	1	0.84	0.94	0.9	0.99	0.9	0.86	0.89	1.15	1.11	1.05	1.09	1.21	1.16	1.17	1.39			72	1.75	2.19	1.92	1.88	1.71	1.81	1.71	1.3	1.42	1.13	1.25	1.09	1.1	1.09	1.37	1.56	1.3	1.29	1.13	1.24	1.25	1.65	2.24	1.52
		78	1.64	1.73	1.56	1.66	1	0.84	0.94	0.89	1.01	0.9	0.87	0.9	1.17	1.1	1.05	1.07	1.26	1.2	1.21	1.44			78	1.91	2.41	1.97	2.01	1.93	1.91	1.86	1.36	1.42	1.18	1.23	1.11	1.12	1.13	1.4	1.57	1.34	1.43	1.15	1.3	1.26	1.81	2.34	1.6
		84	1.67	1.75	1.58	1.68	1.05	0.86	0.94	0.9	1.03	0.93	0.87	0.91	1.19	1.1	1.06	1.12	1.32	1.25	1.28	1.52			84	2.03	2.73	2.17	2.17	2.05	2	2.06	1.44	1.46	1.25	1.33	1.14	1.19	1.16	1.48	1.71	1.38	1.48	1.18	1.33	1.35	1.94	2.59	1.66
		90	1.69	1.77	1.61	1.69	1.02	0.82	0.92	0.88	1.02	0.89	0.84	0.88	1.16	1.14	1.06	0.91	1.34	1.24	1.32	1.53			90	2.09	2.74	2.26	2.27	2.09	2.05	2.16	1.46	1.48	1.23	1.35	1.12	1.15	1.17	1.5	1.74	1.42	1.51	1.19	1.33	1.3	1.99	2.62	1.78
		96	1.83	1.91	1.72	1.85	1.02	0.81	0.92	0.87	1.03	0.89	0.85	0.88	1.26	1.19	1.12	1.15	1.38	1.25	1.35	1.66			96	2.2				2.15	2.26	2.18	1.42		1.25	1.34	1.1	1.09	1.09	1.52				1.21	1.32	1.29	2.22		1.87
[truncated: 31 more columns]

## Sheet: Fig. 1F
Fig. 1F		DMSO				PF-07293623 100 nM				Staurosporin				Staurosporin + CC3 inhibitor
	0	35841.3	35381.3	31975.7	32591.7	43350.6	61792.2	136203	55485.2	36915.2	39636.2	32739.4	23993.6	34717.3	43127	32622.4	25137.5
		36110.5	34905.5	31564.4	32045.4	51203.5	50145.9	127638	45625.5	36304.7	36981.8	32557.4	25817.2	35789.3	47541.6	32133.1	31964.4
		36926.6	34217.1	35074.4	29429.1	49749.6	52597.8	112000	45676.5	37745.2	38298.7	37111.9	28633.3	34851.3	44124.4	32297.1	30183.1
		41711.6	36678.4	37203.5	31532.7	47304.2	52902.6	107939	47869.5	48416.8	48440.6	50717.2	38003.7	35460.9	46865.1	33912.2	33009.3
		42437.7	38398.7	38452	33117.5	47539.3	57833.9	95420.5	47676.8	58162.2	57601.4	63238.2	46640.4	36339.2	48541.5	35192.1	34916
		48810.8	42486.7	45612	40039.6	48890.9	64982.2	93025.4	50924.9	69513.8	74147.4	80852	58341.9	39403.2	54028.6	39489.5	38576.6
		50830.9	50931.9	50503.3	45747.3	54484.4	80831.2	104442	56079.3	85370.3	93699.6	97114	71189	43586	59283	42352.3	41631.1
		59439	60629.5	59622.6	53594.6	63215.2	100153	103588	65678.6	105977	115596	118983	85900.4	50998.4	66954.5	48051.6	45360.5
		69042.9	73354.3	70272.4	58402.7	72521.2	117555	125501	77154.8	123649	134610	127232	100068	59125.7	76132.5	53896.7	49857.9
		72009.9	76298.7	75476.3	66145.8	78764.6	130587	131175	81647.6	138107	151322	138959	109605	64159.7	81665.3	56769.5	53152.9
		82115.5	88926.8	83816	73288.7	90770.5	151680	145171	92402.5	152056	165157	151296	121641	70465.5	88109.9	60103.5	57144
		87036.2	99301.7	95454.2	79611.1	103827	168508	156609	103300	169406	187265	164692	131170	75287.2	95265.9	64433	61617.2
	24	87926.5	99615.2	92793.1	83445.4	109244	183436	162315	103368	180419	187206	167609	135818	77761.3	95902.5	65860.4	61977
		93312.4	108622	95093.5	87689.3	121447	196765	169039	111794	188400	199299	175653	151162	81702.1	100646	68956.1	64489.3
		96383.4	117434	96845.3	88614.1	130065	206675	169574	116851	189738	209685	177866	149232	84255.3	101251	70361.7	67535.9
		96346.9	112574	95318.8	92323.1	127356	205632	170232	116217	187074	206522	172959	141720	83535.4	99505.4	68636.8	64858.9
		99209.1	111214	93676	89716.4	130942	214179	168030	119610	186133	203702	167228	139956	84635.4	100265	70775.4	65081.6
		103302	115559	98607.3	90715.2	135623	215140	175739	126911	186162	207938	164505	143125	87081.2	101007	70744.2	66602.4
		98393.1	106918	93139.5	85451.7	133043	207947	169270	121193	175412	198537	157520	135356	84024.7	97039.1	69866.3	63472.2
		98936.4	106464	91853.4	84150.2	130767	207672	167226	119146	167259	190289	152184	129101	82970.3	95063.9	70423.5	63310.2
		98669.6	101798	90836.8	83187.4	133998	202574	162364	113696	159985	182109	140985	125030	81886.5	91868.6	69225	62588.2
		93770.9	95710.7	86227.5	79574.2	126437	190046	151336	108959	143736	162016	131049	117450	78767.2	86930.1	66241.2	60136.5
		86415.2	92366.9	82549.9	75676.2	123658	178115	142126	104861	131652	147100	123034	109325	77643.7	82549.8	62952.7	58009
		83680.5	87286.2	76396.7	72136.3	119989	174771	135095	102728	121690	139057	120530	100264	77456.9	81022.4	62287.8	57279.5
	48	76485.3	77115	69188.2	65280.5	107529	158341	126650	98220.7	113971	126217	107272	88791.3	72636.9	74953.8	59368.7	53735.7
		73387.7	74465	66092.9	63920.5	100344	151543	119600	94002.4	108605	119136	100608	84033.3	70960.6	74112.8	58083.3	52680
		70247.2	71034.1	60888.4	57958.4	96722	143558	111664	88962.7	101201	111663	92338	82096.1	69034.6	71523.3	56611.1	50820.5
		65517	64430.4	54845.9	54755.2	87702.7	133467	100214	82174.5	95341.6	99353.8	83882.3	74225.9	65153.8	67830.4	52888.7	47855.4
		64926.7	59317.4	51059.6	50814.8	79746.3	120905	91750.3	78685.6	88253.6	90055.6	76879.6	67262.7	62850	65382.3	50917.9	45452.6
		63984	53922.2	49587.8	49243.5	76831.9	116923	87580.5	76866.1	83435.5	83511.5	70359.3	63003.7	62543.5	65863.8	50026.4	45286
		60580.2	49534.4	44903.4	46637.8	70172.2	105937	80519.2	70450.5	77257.3	75574.7	65511.6	57689.2	59025.5	62612.1	47350.5	42128.5
		56688	46010.3	43789.7	43710.4	66912.8	100553	74635.5	67767.7	71404.1	70639.2	62312.3	53851.6	57228.8	61594.3	46222	40742.6
		55441.2	45625.2	41369.2	42520.1	64357.5	94026.2	69961.2	64776.8	67070.9	68701.4	58781.1	51405	55839.4	60404.2	45488	39806.2
		51558.3	41973.8	39155	40082	58656.1	85212.8	62630.4	60409.4	61066.2	62765.8	53420.4	49210.4	52619.9	57683.4	43088.6	38109.3
		50239.2	39752.6	36852.5	38422.3	56084.3	82099.4	59713.3	57580.6	58521.8	59333.8	50750.1	47306.4	51127.2	56035.1	41919.9	37188.9
		53577.3	39856.7	37211.9	39825.1	56874.6	83279.8	59513.8	59580.3	57268.3	59395.2	50533.5	48522.2	52922.9	57437.9	44100.8	37896.3
	72	55890.8	40789	38317.1	39728.2	59746.6	86478.1	62174.8	62145.8	59421.7	61399.3	53302.1	50756.9	55819.8	58964.3	46013.3	39296.6

## Sheet: Fig. 1G
Fig. 1G	DMSO						PF-07293623 100 nM
	0.923793	1.26384	0.174381	0.497694	1.73804	1.40226	5.29003	5.53536	4.79753	5.00373	6.31817	5.49572

## Sheet: Fig. 1H
Fig. 1H	Cell lines	DMSO	PF-07293623 100 nM
	PC3	1	0.642284
	Du145	1	0.706771
	LnCaP	1	1.01861
	22Rv1	1	0.905967
	VCaP	1	1.11433
	PREC	1	0.955729

## Sheet: Fig. 1I
Fig. 1I	GFP vector DMSO	GFP vector PF-07293623	eIF4E-GFP OE DMSO	eIF4E-GFP OE PF-07293623
	1.06394	0.944376	0.885551	1.04437
	0.936061	0.717947	1.05914	1.13746
	0.995	0.810529	0.875488	0.983278
	0.948	0.686187	0.845299	1.434
	1.04	0.883	1.03	1.318
	1.018	0.88	0.939	1.015
		0.895	0.992	1.407
		0.92	1.039

## Sheet: Fig. 1K
Fig. 1K left	LuCaP 35CS PDX	Time (days)	Vehicle						PF-07293623
		1	173	187	205	174	176	200	162	158	179	197	150	152	169
		2	192	169	217	181	136	214	157	167	187	171	212	156	164
		4	200	192	243	246	130	324	184	167	172	169	217	189	164
		6	296	222	246	262	143	308	174	189	179	210	190	239	181
		9	296	276	342	249	160	316	217	208	183	240	280	225	234
		11	411	329	336	307	171	356	174	272	203	240	360	235	245
		13	420	319	398	307	186	381	194	287	156	266	379	184	263
		16	419	334	424	313	213	404	159	326	164	231	413	179	360
		18	461	402	522	367	225	446	113	370	257	332	438	243	376
		20	485	485	533	372	246	571	117	528	268	329	471	225	368
		23	541	500	555	381	300	689	115	644	264	358	455	174	376
		25	541	577	566	470	338	677	113	611	387	375	497	153	385
		27	536	671	608	458	346		97	816	338	401	544	169	424
		30	525	663	634	584	329	677	153	527	359	360	543	152	310
Fig. 1K right		Vehicle	PF-07293623
		525	153
		663	527
		634	359
		584	360
		329	543
		677	152
			310

## Sheet: Fig. 1L
Fig. 1 L left	LuCaP 176 PDX	Time (days)	Vehicle							PF-07293623
		1	184	246	184	197	205	234	189	233	210	187	197	225	199	213	213
		2	258	239	184	202	208	259	199	280	266	179	213	233	234	201	171
		4	322	245	237	210	210	303	222	228	310	189	209	282	176	190	164
		6	325	272	230	228	274	336	325	246	261	203	156	227	184	195	138
		9	319	266	272	243	325	360	332	309	240	174	198	213	158	262	138
		11	331	266	272	303	335	329	329	307	252	164	215	227	172	200	130
		13	323	272	364	313	355	385	329	280	307	208	231	243	138	159	134
		16	325	279	400	313	432	419	389	295	294	164	243	243	132	240	139
		18	322	286	535	325	441	442	411	399	312	159	189	214	122	267	153
		20	329	299	568	334	470	480	419	386	341	152	219	225	108	202	150
		23	356	313	634	354	475	490	427	356	340	208	256	228	131	265	155
		25	368	295	682	362	490	454	463	406	376	205	239	236	121	257	193
		27	400		671	442	490	464	483	426	490	230	234	231	164	266	196
		30			681	456	505	474	483	397	373	205	259	217	159	266	207
Fig. 1L right		Vehicle	PF-07293623
		412	397
		681	373
		456	205
		505	259
		474	217
		483	159
			266
			207

## Sheet: Fig. 2B
Fig. 2B	Control	1h PF-07293623 100 nM	2h PF-07293623 100 nM	3h PF-07293623 100 nM	6h PF-07293623 100 nM	12h PF-07293623 100 nM	16h PF-07293623 100 nM	24h PF-07293623 100 nM
	100.016	88.37	82.1	88.74	58.654	72.9691	78.13	67.4
	99.9842	89.77	82.73	88.57	59.2241	72.3674	80.92	69.8
	99.4957
	100.504

## Sheet: Fig. 2D
Fig. 2D	DMSO	PF-07293623	DMSO flow through	PF-07293623 flow through
	1.15919	0	0.606466	1.0688
	0.812295	0	0.526532	0.93823
	1.02851	0	0.471686	0.725477

[truncated: 60 more sheets: Fig. 2F, Fig. 2G, Fig. 3E, Fig. 4C, Fig. 4E, Fig. 4F, Fig. 4G, Fig. 4I, Fig. 4J, Fig. 5A, Fig. 5B, Fig. 5D, Fig. 5F, Fig. 5G, Fig. 5H, Fig. 5I, Fig. 5J, Fig. 5K, Fig. 6A, Fig. 6B …]
